# Supplementary material for: A Protein Complex Map of Trypanosoma brucei
Source: PLoS Negl Trop Dis. 2016 Mar 18;10(3):e0004533. doi: 10.1371/journal.pntd.0004533 (PMC4798371; doi:10.1371/journal.pntd.0004533)
Supplement: S2 Table — (XLSX) [file pntd.0004533.s018.xlsx]

## Sheet: TbCF net
Introduced co-fractionation network in this study (TbCF net)
each node represents a protein and each row an interaction
the third column indicates whether or not the interaction was reproducible in both glycerol gradient as well as ion exchange fractionation experiments
First Node	Second Node	Was reproducible?
Tb927.11.14090	Tb927.10.2530	Yes
Tb927.10.180	Tb927.7.7420	Yes
Tb927.7.1300	Tb927.8.5600	Yes
Tb927.10.14150	Tb927.6.4010	No
Tb927.11.190	Tb927.10.2560	Yes
Tb927.10.15650	Tb927.10.6300	No
Tb927.9.8850	Tb927.9.6290	Yes
Tb927.1.1240	Tb927.8.2540	No
Tb927.11.7270	Tb927.3.3410	No
Tb927.6.640	Tb927.5.1470	Yes
Tb927.11.12940	Tb927.11.12680	No
Tb927.7.1730	Tb927.11.11230	Yes
Tb927.8.2620	Tb927.10.10700	No
Tb927.11.6270	Tb927.9.13510	No
Tb927.5.3820	Tb927.11.3730	Yes
Tb927.2.100	Tb927.10.5840	No
Tb927.11.3070	Tb927.9.5210	No
Tb927.11.3230	Tb927.10.5610	No
Tb927.6.2060	Tb927.10.14000	Yes
Tb927.10.7450	Tb927.8.1600	No
Tb927.10.2770	Tb927.7.2640	No
Tb927.9.12320	Tb927.9.5750	No
Tb927.4.3550	Tb927.7.1040	No
Tb927.4.2360	Tb927.7.1790	No
Tb927.10.16100	Tb927.11.11330	No
Tb927.5.3350	Tb927.7.3440	No
Tb927.10.14990	Tb927.10.2640	No
Tb927.11.8040	Tb927.4.4610	No
Tb927.5.2320	Tb927.10.13430	No
Tb927.11.3740	Tb927.11.11820	Yes
Tb927.9.11880	Tb927.11.1250	No
Tb927.10.9150	Tb927.9.11380	No
Tb927.11.2250	Tb927.10.5460	No
Tb927.7.3330	Tb927.10.10890	Yes
Tb927.4.2360	Tb927.8.6390	No
Tb927.7.4750	Tb927.11.1720	No
Tb927.11.6270	Tb927.11.16230	Yes
Tb927.6.4000	Tb927.11.1020	No
Tb927.3.4650	Tb927.11.9640	No
Tb927.11.5990	Tb927.8.5860	No
Tb927.10.13800	Tb927.11.1980	No
Tb927.10.190	Tb927.5.4460	No
Tb927.10.9150	Tb927.11.6300	No
Tb11.02.5400	Tb927.10.2890	No
Tb927.10.2100	Tb927.10.2560	Yes
Tb927.11.10080	Tb927.7.7010	No
Tb927.6.2420	Tb927.2.4370	No
Tb927.4.430	Tb927.3.3410	No
Tb927.8.2540	Tb927.8.6060	Yes
Tb927.11.11690	Tb927.10.2020	No
Tb927.11.11470	Tb927.5.1510	Yes
Tb927.6.1530	Tb927.11.1560	No
Tb927.9.15470	Tb927.11.7170	No
Tb927.10.5620	Tb927.11.11230	No
Tb927.5.3170	Tb927.10.9430	No
Tb927.9.3990	Tb927.9.6070	No
Tb927.9.3640	Tb927.5.1790	No
Tb927.9.11880	Tb927.8.4550	No
Tb927.9.12780	Tb927.4.1360	No
Tb927.10.1080	Tb927.7.2340	No
Tb927.7.1670	Tb927.10.4080	No
Tb927.11.15880	Tb927.3.5050	No
Tb927.9.15360	Tb927.3.4550	No
Tb927.11.18680	Tb927.10.16100	No
Tb927.5.3170	Tb927.11.9420	No
Tb927.11.11010	Tb927.10.8170	No
Tb927.4.2530	Tb927.5.2260	No
Tb927.10.10280	Tb927.3.3760	Yes
Tb927.7.2640	Tb927.11.2610	Yes
Tb927.8.4780	Tb927.8.1600	No
Tb927.10.10280	Tb927.8.1990	No
Tb927.11.2500	Tb927.11.16130	No
Tb927.10.11170	Tb927.3.2440	No
Tb927.9.6710	Tb927.10.9120	No
Tb927.10.15660	Tb927.6.2290	No
Tb927.9.5520	Tb927.10.3560	No
Tb927.11.4300	Tb927.9.15190	No
Tb927.9.3000	Tb927.11.3680	No
Tb927.4.1860	Tb927.11.11820	No
Tb927.9.2620	Tb927.9.12850	No
Tb927.3.770	Tb927.8.4550	Yes
Tb927.9.7540	Tb927.9.2160	No
Tb927.9.11380	Tb927.10.15120	No
Tb927.5.1280	Tb927.9.7000	No
Tb927.2.340	Tb927.3.1040	No
Tb927.11.10030	Tb927.10.3280	No
Tb927.9.15360	Tb927.8.1330	Yes
Tb927.10.7930	Tb927.11.5440	Yes
Tb927.1.1670	Tb927.11.2360	No
Tb927.11.16480	Tb927.9.8850	No
Tb927.1.3180	Tb927.11.11820	No
Tb927.11.11230	Tb927.9.15150	No
Tb927.10.3250	Tb927.10.6850	No
Tb927.9.14370	Tb927.10.1080	No
Tb927.8.3100	Tb927.1.3950	No
Tb927.8.5690	Tb927.10.5120	No
Tb927.6.4480	Tb927.3.4500	No
Tb927.10.12820	Tb927.11.16770	No
Tb927.10.5590	Tb927.5.4330	No
Tb927.10.3280	Tb927.10.1990	No
Tb927.11.1270	Tb927.4.3450	No
Tb927.6.2010	Tb927.7.4420	No
Tb927.11.3070	Tb927.11.7150	No
Tb927.7.1110	Tb927.8.2540	No
Tb927.1.180	Tb927.10.2890	No
Tb927.1.2340	Tb927.3.4260	No
Tb927.9.2010	Tb927.11.900	No
Tb927.7.2330	Tb927.7.1910	No
Tb927.11.17000	Tb927.10.2890	No
Tb927.6.2060	Tb927.5.580	Yes
Tb927.10.14240	Tb927.10.5010	No
Tb927.7.570	Tb927.11.5440	No
Tb927.4.5190	Tb927.11.9040	No
Tb927.11.10990	Tb927.9.13380	Yes
Tb927.10.9250	Tb927.10.6050	No
Tb927.1.180	Tb927.11.2500	No
Tb927.1.190	Tb927.7.7040	No
Tb927.10.6800	Tb927.11.740	Yes
Tb927.1.3950	Tb927.2.4110	Yes
Tb927.11.13340	Tb927.5.3960	No
Tb927.10.9800	Tb927.10.6310	No
Tb927.3.2090	Tb927.6.1570	No
Tb927.4.200	Tb927.4.100	No
Tb927.9.11270	Tb927.8.3150	Yes
Tb927.8.2210	Tb927.10.10890	No
Tb927.3.4550	Tb927.10.190	No
Tb927.8.6150	Tb927.9.6070	Yes
Tb927.11.4860	Tb927.10.1200	No
Tb927.10.1730	Tb927.6.2230	No
Tb927.10.5830	Tb927.8.3530	No
Tb927.10.12890	Tb927.10.10890	No
Tb927.9.9860	Tb927.10.10890	No
Tb927.11.1630	Tb927.8.2650	No
Tb927.7.4500	Tb927.9.3170	No
Tb927.10.5010	Tb927.5.1810	Yes
Tb927.5.4330	Tb927.6.2010	No
Tb927.11.11900	Tb927.6.4990	No
Tb927.3.3750	Tb927.5.3560	No
Tb927.10.15400	Tb927.10.9360	No
Tb927.6.950	Tb927.9.5210	Yes
Tb927.10.2010	Tb927.11.14120	No
Tb927.7.800	Tb927.6.4950	No
Tb927.10.5590	Tb927.11.3240	No
Tb927.10.6820	Tb927.10.3210	No
Tb927.10.2010	Tb927.11.2470	No
Tb927.5.1160	Tb927.11.14100	Yes
Tb927.6.160	Tb927.4.100	No
Tb927.9.9730	Tb927.3.4630	No
Tb927.5.4560	Tb927.7.4070	Yes
Tb927.10.15180	Tb927.9.10400	No
Tb927.1.3180	Tb927.4.3550	No
Tb927.7.5000	Tb927.10.4110	No
Tb927.11.5990	Tb927.8.3300	No
Tb927.10.14770	Tb927.7.4790	No
Tb927.7.1040	Tb927.9.6070	No
Tb927.11.8200	Tb927.9.15150	No
Tb927.4.2310	Tb927.10.3710	Yes
Tb927.11.940	Tb927.3.2150	No
Tb927.2.3580	Tb927.11.9470	No
Tb927.3.3780	Tb927.6.1030	No
Tb927.9.6510	Tb927.3.5240	No
Tb927.10.3280	Tb927.10.190	No
Tb927.9.1340	Tb927.10.9870	No
Tb927.11.680	Tb927.3.5050	No
Tb927.4.1860	Tb927.11.14130	No
Tb927.7.1670	Tb927.9.11000	No
Tb927.10.1730	Tb927.4.1500	No
Tb927.11.190	Tb927.10.8230	Yes
Tb927.7.1040	Tb927.11.6300	No
Tb927.7.6280	Tb927.4.1300	No
Tb927.10.5360	Tb927.11.10790	No
Tb927.10.10400	Tb927.10.11260	Yes
Tb927.7.1040	Tb927.5.4460	No
Tb927.5.1790	Tb927.8.5200	No
Tb927.10.6310	Tb927.10.9150	No
Tb927.10.1730	Tb927.7.1550	No
Tb927.3.2490	Tb927.6.4480	No
Tb927.9.3170	Tb927.6.1870	No
Tb927.11.760	Tb927.9.7770	Yes
Tb927.8.2850	Tb927.7.3770	No
Tb927.10.12710	Tb927.1.710	No
Tb927.10.8270	Tb927.10.3210	No
Tb927.9.12890	Tb927.10.9840	No
Tb927.8.2850	Tb927.10.7290	No
Tb927.9.11490	Tb927.3.5050	No
Tb927.3.2880	Tb927.8.8180	No
Tb927.11.16830	Tb927.10.4710	No
Tb927.6.600	Tb927.11.5300	No
Tb927.9.1600	Tb927.10.5050	No
Tb927.10.15120	Tb927.9.3990	No
Tb927.10.5010	Tb927.11.11250	No
Tb927.7.280	Tb927.11.3310	No
Tb927.11.2760	Tb927.8.5630	No
Tb927.9.11120	Tb927.6.2080	No
Tb927.9.7190	Tb927.11.7270	No
Tb927.10.14860	Tb927.10.7610	No
Tb927.10.14240	Tb927.7.190	No
Tb927.10.15180	Tb927.11.2690	No
Tb927.11.7380	Tb927.10.2100	Yes
Tb927.7.5000	Tb927.10.1080	No
Tb927.10.13300	Tb927.6.1250	Yes
Tb927.7.2330	Tb927.4.2310	No
Tb927.1.3820	Tb927.10.15750	No
Tb927.11.5450	Tb927.11.7460	Yes
Tb927.11.10960	Tb927.10.2490	Yes
Tb927.10.5460	Tb927.11.11230	No
Tb927.1.1770	Tb927.3.3300	No
Tb927.11.940	Tb927.3.3990	No
Tb927.11.13230	Tb927.6.3870	No
Tb927.11.10030	Tb927.11.4820	No
Tb927.11.6980	Tb927.10.6080	No
Tb927.10.8940	Tb927.11.14250	No
Tb927.1.180	Tb927.11.5440	No
Tb927.10.1250	Tb927.7.3330	No
Tb11.0820	Tb927.10.15760	No
Tb927.10.220	Tb927.6.4980	No
Tb927.7.3330	Tb927.3.4500	No
Tb927.11.14900	Tb927.10.2020	No
Tb927.11.9420	Tb927.11.2470	Yes
Tb927.10.6940	Tb927.10.3560	No
Tb927.9.14370	Tb927.8.1330	Yes
Tb927.10.9800	Tb927.10.14600	No
Tb927.9.15210	Tb927.11.6140	No
Tb927.3.4760	Tb927.9.15360	No
Tb927.5.580	Tb927.10.11970	No
Tb927.11.4900	Tb927.9.9820	No
Tb11.02.5400	Tb927.2.4590	No
Tb927.3.1820	Tb927.11.7600	No
Tb927.7.4500	Tb927.9.14080	No
Tb927.2.4110	Tb927.10.10890	No
Tb927.5.2960	Tb927.10.180	No
Tb927.10.9830	Tb927.5.2930	Yes
Tb927.7.4520	Tb927.11.16480	No
Tb927.10.560	Tb927.11.6300	No
Tb927.11.11630	Tb927.4.4600	No
Tb927.10.14600	Tb927.11.11680	Yes
Tb927.11.4910	Tb927.9.4200	No
Tb927.11.16860	Tb927.6.1200	No
Tb927.11.5450	Tb927.10.11970	Yes
Tb927.4.3670	Tb927.6.2370	No
Tb927.9.14370	Tb927.10.5610	No
Tb927.5.950	Tb927.3.2100	No
Tb927.10.9090	Tb927.6.4430	No
Tb927.7.3410	Tb927.3.3190	Yes
Tb927.9.15360	Tb927.10.7570	Yes
Tb927.6.1000	Tb927.1.2100	No
Tb927.8.1440	Tb927.8.5120	Yes
Tb927.9.4210	Tb927.10.1390	No
Tb927.10.7570	Tb927.3.1690	No
Tb927.9.15210	Tb927.10.7570	No
Tb927.10.6190	Tb927.11.16770	No
Tb927.3.5180	Tb927.9.10230	No
Tb927.9.15190	Tb927.4.1860	No
Tb927.11.3920	Tb927.10.9870	No
Tb927.10.15410	Tb927.11.3740	No
Tb927.5.5080	Tb927.7.3750	No
Tb927.11.5450	Tb927.3.4500	Yes
Tb927.11.3230	Tb927.10.1100	No
Tb927.9.10310	Tb927.10.11390	No
Tb927.11.4820	Tb927.10.3940	No
Tb927.10.9160	Tb927.10.8980	No
Tb927.11.3380	Tb927.11.6870	No
Tb927.5.2570	Tb927.7.7420	No
Tb927.11.1890	Tb927.10.2370	No
Tb927.6.2170	Tb927.8.2740	Yes
Tb927.11.7080	Tb927.9.14480	No
Tb927.7.2100	Tb927.7.4390	No
Tb927.10.11970	Tb927.11.5440	Yes
Tb927.6.2200	Tb927.4.1300	No
Tb927.7.6090	Tb927.10.5770	No
Tb927.10.13630	Tb927.7.5820	No
Tb927.9.7590	Tb927.8.6150	No
Tb927.7.6680	Tb927.11.9700	No
Tb927.11.10030	Tb927.10.12700	No
Tb927.8.1170	Tb927.6.4370	No
Tb927.9.7000	Tb927.11.1370	No
Tb927.9.6090	Tb927.3.2230	No
Tb927.11.4360	Tb927.5.1160	Yes
Tb927.10.13450	Tb927.11.6330	No
Tb927.3.5060	Tb927.8.1750	No
Tb927.9.6510	Tb927.5.1510	Yes
Tb927.10.4240	Tb927.4.4150	No
Tb927.9.8850	Tb927.4.1300	Yes
Tb927.9.14430	Tb927.11.4130	No
Tb927.10.3760	Tb927.11.14900	No
Tb927.11.6280	Tb927.11.1540	No
Tb927.11.9450	Tb11.03.0300	No
Tb927.9.2620	Tb927.3.970	Yes
Tb927.11.10820	Tb927.5.3170	No
Tb927.9.7590	Tb927.4.2180	No
Tb927.10.8540	Tb927.10.12360	No
Tb927.11.9670	Tb927.8.5120	No
Tb927.10.10400	Tb927.8.5280	No
Tb927.11.14220	Tb927.10.13740	No
Tb927.11.16880	Tb927.11.16080	No
Tb927.11.8200	Tb927.7.5170	No
Tb927.8.6170	Tb927.10.10890	Yes
Tb927.6.1260	Tb927.10.230	No
Tb927.10.14390	Tb927.11.12680	No
Tb927.11.5060	Tb927.4.4610	No
Tb927.3.3610	Tb927.10.10890	No
Tb927.10.1730	Tb927.8.7380	No
Tb927.10.4130	Tb927.8.5440	No
Tb927.2.5870	Tb927.9.12770	No
Tb927.10.1250	Tb927.11.7170	No
Tb927.9.14370	Tb927.10.1990	No
Tb927.9.12110	Tb927.8.2540	No
Tb927.2.450	Tb927.11.12850	No
Tb927.11.6180	Tb927.7.3680	Yes
Tb927.11.8040	Tb927.7.4140	No
Tb927.3.4760	Tb927.7.1730	No
Tb927.10.6310	Tb927.11.14130	No
Tb927.1.3950	Tb927.5.1810	No
Tb927.7.3180	Tb927.11.7170	No
Tb927.11.5500	Tb927.6.3930	No
Tb927.11.940	Tb927.10.6820	No
Tb927.11.7020	Tb927.5.3800	No
Tb927.9.12110	Tb927.10.10390	Yes
Tb927.10.1550	Tb927.10.1170	No
Tb927.1.180	Tb927.7.570	No
Tb927.9.15420	Tb927.3.4550	No
Tb927.11.15130	Tb927.7.6340	No
Tb927.3.2230	Tb927.11.11820	No
Tb927.11.2530	Tb927.10.13300	No
Tb927.9.15420	Tb927.10.3940	Yes
Tb927.10.220	Tb927.9.15420	No
Tb927.9.12570	Tb927.11.1130	No
Tb927.1.220	Tb927.3.4750	No
Tb927.10.13130	Tb927.8.2520	No
Tb927.11.16970	Tb927.4.2740	No
Tb927.11.4650	Tb927.10.6850	No
Tb927.9.2620	Tb927.5.4120	No
Tb927.9.6510	Tb927.5.3640	No
Tb927.8.3100	Tb927.5.2940	No
Tb927.1.2570	Tb927.5.3170	No
Tb927.11.16830	Tb927.10.6030	No
Tb927.11.7270	Tb927.10.6030	Yes
Tb927.3.3310	Tb927.7.1040	Yes
Tb927.10.1440	Tb927.8.5280	No
Tb927.11.12940	Tb927.6.4770	No
Tb927.11.13560	Tb927.4.3690	No
Tb927.9.9670	Tb927.10.4710	No
Tb927.11.6980	Tb927.6.2010	No
Tb927.2.100	Tb927.10.10890	No
Tb927.6.2200	Tb927.10.1400	No
Tb927.3.3020	Tb927.3.950	No
Tb927.10.13740	Tb927.6.3870	No
Tb927.6.2740	Tb927.11.1020	No
Tb927.8.6060	Tb927.10.4560	Yes
Tb927.8.3100	Tb927.9.5040	No
Tb927.10.6310	Tb927.3.4550	No
Tb927.3.3610	Tb927.11.9640	No
Tb927.9.6130	Tb927.6.1870	No
Tb927.11.2760	Tb927.11.9450	No
Tb927.6.4220	Tb927.9.13380	No
Tb927.11.16830	Tb927.10.14980	No
Tb927.11.2340	Tb927.10.10890	No
Tb927.6.4590	Tb927.10.4000	Yes
Tb927.7.6090	Tb927.10.8270	Yes
Tb927.3.1380	Tb927.5.1710	Yes
Tb927.7.7190	Tb927.2.4610	No
Tb927.11.11470	Tb927.10.13770	No
Tb927.10.3280	Tb927.10.1100	No
Tb927.10.6910	Tb11.02.5400	No
Tb927.11.2750	Tb927.10.2910	No
Tb927.11.16480	Tb927.10.13360	Yes
Tb927.5.930	Tb927.11.16770	No
Tb927.9.9010	Tb927.6.1900	No
Tb927.9.15420	Tb927.11.680	No
Tb927.11.4820	Tb927.11.680	Yes
Tb927.8.4320	Tb927.11.7460	No
Tb927.6.1030	Tb927.7.2640	No
Tb927.11.5780	Tb927.11.9450	No
Tb927.11.11820	Tb927.11.3590	No
Tb927.1.3180	Tb927.8.1330	No
Tb927.8.1210	Tb927.7.2100	No
Tb927.3.4750	Tb927.11.12790	Yes
Tb927.10.6400	Tb927.7.1320	Yes
Tb927.10.15410	Tb927.3.3310	No
Tb927.9.11490	Tb927.9.12200	No
Tb927.10.6050	Tb927.10.6400	No
Tb927.9.12200	Tb927.3.5050	No
Tb927.9.1520	Tb927.11.880	Yes
Tb927.10.7570	Tb927.10.5460	No
Tb927.10.7570	Tb927.10.5360	No
Tb927.9.3640	Tb927.8.5200	No
Tb927.10.9090	Tb927.3.4800	No
Tb927.10.9090	Tb927.3.4860	No
Tb927.11.6160	Tb927.10.12360	Yes
Tb927.7.3590	Tb927.10.2640	No
Tb927.11.10030	Tb927.11.9720	No
Tb927.8.7170	Tb927.10.4700	No
Tb927.11.14120	Tb927.11.2690	No
Tb927.10.14390	Tb927.9.2010	No
Tb927.10.11260	Tb927.11.5290	No
Tb927.7.3680	Tb927.3.1010	No
Tb927.10.1830	Tb927.3.3100	No
Tb927.4.660	Tb927.7.3770	No
Tb927.7.5000	Tb927.10.15410	No
Tb927.5.800	Tb927.11.9700	No
Tb927.7.1730	Tb927.10.11390	Yes
Tb927.2.4850	Tb927.11.16760	No
Tb927.11.6180	Tb927.9.7590	No
Tb927.10.13300	Tb927.5.4040	Yes
Tb927.4.3550	Tb927.7.2340	No
Tb927.10.9800	Tb927.10.190	No
Tb927.7.280	Tb927.8.6390	Yes
Tb927.5.950	Tb927.6.2170	No
Tb927.7.2330	Tb927.5.2940	No
Tb927.4.2180	Tb927.10.560	No
Tb927.9.8060	Tb927.1.2750	No
Tb927.9.2520	Tb927.11.11330	No
Tb927.6.4980	Tb927.11.3590	No
Tb927.4.1170	Tb927.10.14780	No
Tb927.11.6180	Tb927.10.11390	Yes
Tb927.5.2570	Tb927.10.5770	No
Tb927.11.1560	Tb927.8.5600	No
Tb927.9.14370	Tb927.10.5460	No
Tb927.7.1130	Tb927.7.6770	No
Tb927.9.14370	Tb927.10.5360	No
Tb927.10.9440	Tb927.11.9400	No
Tb927.11.16610	Tb927.4.2540	No
Tb927.11.16150	Tb927.3.1030	Yes
Tb927.9.15420	Tb927.11.11820	Yes
Tb927.4.2940	Tb927.9.4990	No
Tb927.9.6710	Tb927.8.5560	No
Tb927.1.1240	Tb927.11.3570	No
Tb927.1.3180	Tb927.4.1860	No
Tb927.10.8030	Tb927.5.1790	No
Tb927.10.2040	Tb927.6.840	No
Tb927.3.2260	Tb927.6.4030	No
Tb927.10.6300	Tb927.10.7380	No
Tb927.7.5170	Tb927.10.11390	Yes
Tb927.11.180	Tb927.7.1110	No
Tb927.3.3660	Tb927.7.7330	No
Tb927.10.5940	Tb927.7.1780	No
Tb927.11.5680	Tb927.9.1380	No
Tb927.10.3250	Tb927.7.5120	No
Tb927.5.1160	Tb927.9.4680	No
Tb927.10.9800	Tb927.9.15210	No
Tb927.8.7410	Tb927.2.1560	Yes
Tb927.9.9970	Tb927.7.6180	No
Tb927.3.5320	Tb927.5.3560	No
Tb927.10.5460	Tb927.4.1860	No
Tb927.10.6880	Tb927.10.5840	No
Tb927.3.5040	Tb927.11.10270	No
Tb927.11.6160	Tb927.10.8540	No
Tb927.3.1110	Tb927.11.2130	No
Tb927.10.2100	Tb927.10.6400	Yes
Tb927.4.3950	Tb927.7.1910	No
Tb927.9.6560	Tb927.6.640	No
Tb927.3.3750	Tb927.8.4330	No
Tb927.10.14600	Tb927.11.16280	No
Tb927.8.4780	Tb927.7.4970	No
Tb927.10.2230	Tb927.10.4330	No
Tb927.11.11590	Tb927.3.1380	No
Tb927.8.3100	Tb927.11.2500	No
Tb927.11.11590	Tb927.3.1680	Yes
Tb927.1.220	Tb927.11.3570	No
Tb927.11.8040	Tb927.8.6560	No
Tb927.11.10150	Tb927.3.770	No
Tb927.10.6640	Tb927.7.880	No
Tb927.11.16480	Tb927.7.2640	No
Tb927.11.8970	Tb927.3.2230	Yes
Tb927.3.3270	Tb927.6.4370	No
Tb927.10.4710	Tb927.10.230	Yes
Tb927.10.450	Tb927.10.1170	Yes
Tb927.11.9220	Tb927.11.14250	No
Tb927.6.2060	Tb927.10.11970	Yes
Tb927.9.15270	Tb927.11.16870	No
Tb927.8.550	Tb927.5.1160	No
Tb927.3.3610	Tb927.3.2090	No
Tb927.9.15210	Tb927.11.9720	Yes
Tb927.4.1080	Tb927.10.3210	No
Tb927.11.3150	Tb927.6.1860	No
Tb927.1.710	Tb927.9.10230	No
Tb927.5.4560	Tb927.10.6880	Yes
Tb927.11.4450	Tb927.9.8100	No
Tb927.9.5750	Tb927.11.2690	No
Tb927.9.14080	Tb927.9.6130	No
Tb927.10.4430	Tb927.8.6030	No
Tb927.10.9150	Tb927.10.1100	No
Tb927.3.3850	Tb927.10.14650	No
Tb927.3.3410	Tb927.10.6030	No
Tb927.9.15210	Tb927.4.1860	Yes
Tb927.11.5500	Tb927.7.3050	No
Tb927.5.3170	Tb927.11.2470	No
Tb927.9.3640	Tb927.3.2260	No
Tb927.7.2540	Tb927.11.9530	No
Tb927.2.4110	Tb927.8.2030	Yes
Tb927.11.4460	Tb927.6.2420	No
Tb927.11.5050	Tb927.6.1680	No
Tb927.11.15880	Tb927.11.11230	No
Tb927.10.14950	Tb927.3.1120	No
Tb927.10.14160	Tb927.7.3980	No
Tb927.8.3100	Tb927.10.6880	No
Tb927.7.2640	Tb927.11.14090	No
Tb927.8.6390	Tb927.6.2200	No
Tb927.9.11490	Tb927.4.2180	No
Tb927.10.15750	Tb927.11.15350	No
Tb927.5.2960	Tb927.4.1080	No
Tb927.10.1520	Tb11.v5.0553	No
Tb927.11.6160	Tb927.10.4980	No
Tb927.9.9310	Tb927.11.5990	No
Tb927.5.4560	Tb927.4.2310	No
Tb927.8.1610	Tb927.7.5120	No
Tb927.11.2530	Tb927.10.10400	No
Tb927.8.1330	Tb927.5.4460	No
Tb927.10.260	Tb927.9.8060	No
Tb927.8.5330	Tb927.10.5840	Yes
Tb927.11.7150	Tb927.9.5040	Yes
Tb927.11.940	Tb927.3.1680	No
Tb927.11.15820	Tb927.11.7270	No
Tb927.1.2190	Tb927.10.2800	No
Tb927.11.13890	Tb927.10.13300	No
Tb927.1.3950	Tb927.6.3740	Yes
Tb927.6.950	Tb927.7.4570	No
Tb927.8.6970	Tb927.7.4790	No
Tb927.6.4140	Tb927.7.4290	No
Tb927.7.3240	Tb927.8.3170	No
Tb927.1.2340	Tb927.8.6110	No
Tb927.9.4520	Tb927.6.4210	No
Tb927.3.1800	Tb927.6.4370	No
Tb927.11.3100	Tb927.4.3620	No
Tb927.11.12930	Tb927.3.5610	No
Tb927.7.460	Tb927.11.2300	No
Tb927.11.1630	Tb927.3.970	No
Tb927.10.13360	Tb927.7.3500	Yes
Tb927.5.960	Tb927.11.9040	Yes
Tb927.8.4540	Tb927.9.4680	Yes
Tb927.5.3640	Tb927.7.7080	No
Tb927.10.7570	Tb927.3.3310	No
Tb927.5.2320	Tb927.6.1570	No
Tb927.7.4070	Tb927.3.3760	No
Tb927.8.5890	Tb927.11.9860	Yes
Tb927.9.11380	Tb927.10.14600	Yes
Tb927.9.12320	Tb927.11.9590	No
Tb927.11.3690	Tb927.8.5120	Yes
Tb927.7.3770	Tb927.8.1990	No
Tb927.11.15820	Tb927.7.4790	No
Tb927.10.2100	Tb927.10.7410	Yes
Tb927.1.3820	Tb927.10.3760	No
Tb927.11.9420	Tb927.11.6590	Yes
Tb927.3.5340	Tb927.7.190	No
Tb927.7.570	Tb927.11.3570	No
Tb927.3.4750	Tb927.8.6110	No
Tb927.5.3900	Tb927.11.2670	No
Tb927.11.5050	Tb927.1.3950	Yes
Tb927.9.15210	Tb927.9.8070	Yes
Tb927.11.15350	Tb927.5.940	No
Tb927.10.2840	Tb927.9.3990	No
Tb927.5.800	Tb927.9.10450	No
Tb927.3.1790	Tb927.5.2930	No
Tb927.3.4840	Tb927.10.11970	No
Tb927.5.2960	Tb927.11.370	No
Tb927.11.2470	Tb927.4.1280	No
Tb927.3.3450	Tb927.11.740	Yes
Tb927.10.1080	Tb927.11.11360	No
Tb927.2.450	Tb927.8.2640	Yes
Tb927.8.6670	Tb927.10.2750	No
Tb927.11.680	Tb927.8.6150	No
Tb927.9.13820	Tb927.3.3760	Yes
Tb927.4.3950	Tb927.8.4230	No
Tb927.7.1730	Tb927.11.4820	No
Tb927.4.3590	Tb927.10.10890	Yes
Tb927.6.3610	Tb927.9.13510	No
Tb927.10.14990	Tb927.11.16830	No
Tb927.10.15750	Tb927.11.14120	No
Tb927.7.1040	Tb927.10.190	No
Tb927.10.2730	Tb927.9.8450	Yes
Tb927.10.13320	Tb927.11.8200	No
Tb927.9.12290	Tb927.10.4980	No
Tb927.11.9450	Tb927.3.5470	No
Tb927.8.5600	Tb927.7.4060	No
Tb927.11.1020	Tb927.8.6060	Yes
Tb927.11.16030	Tb927.9.9670	No
Tb927.10.380	Tb927.3.970	No
Tb927.7.3180	Tb927.2.5240	Yes
Tb927.4.3550	Tb927.3.3310	No
Tb927.6.2420	Tb927.10.7810	No
Tb927.1.3180	Tb927.11.8200	No
Tb927.10.4110	Tb927.6.4980	No
Tb927.10.3280	Tb927.11.9710	No
Tb927.11.2300	Tb927.11.6870	No
Tb927.4.2180	Tb927.8.6150	No
Tb927.1.3030	Tb927.3.1820	No
Tb927.9.11490	Tb927.10.5610	No
Tb927.1.3030	Tb927.4.4150	No
Tb927.1.450	Tb927.10.4560	No
Tb927.9.3640	Tb927.4.3690	No
Tb927.11.10820	Tb927.10.3210	No
Tb927.11.9710	Tb927.11.6300	No
Tb927.10.2490	Tb927.9.10100	Yes
Tb927.9.4680	Tb927.11.7900	No
Tb927.11.9560	Tb927.8.3260	No
Tb927.11.760	Tb927.8.6760	No
Tb927.11.8200	Tb927.4.1860	No
Tb927.10.4000	Tb927.9.7770	Yes
Tb927.10.6360	Tb927.4.4980	No
Tb927.10.280	Tb927.11.1450	No
Tb927.11.9710	Tb927.7.1040	Yes
Tb927.9.1380	Tb927.5.1160	Yes
Tb927.11.9040	Tb927.7.7040	No
Tb927.11.900	Tb927.7.7040	Yes
Tb927.10.4330	Tb927.8.6970	Yes
Tb927.7.4700	Tb927.7.2240	No
Tb927.11.16200	Tb927.3.1920	No
Tb927.11.13870	Tb927.5.1160	No
Tb927.11.5500	Tb927.8.5280	No
Tb927.9.11900	Tb927.9.15460	No
Tb927.1.2190	Tb927.7.3240	No
Tb927.11.1250	Tb927.10.2800	No
Tb927.11.6170	Tb927.11.11520	No
Tb927.11.5500	Tb927.8.5200	No
Tb927.9.8070	Tb927.8.6150	No
Tb927.5.4330	Tb927.10.230	No
Tb927.7.5000	Tb927.10.6310	No
Tb927.10.7090	Tb927.8.1790	No
Tb927.9.4360	Tb927.10.12540	No
Tb927.5.3820	Tb927.1.2100	No
Tb927.3.1130	Tb927.9.4390	No
Tb927.3.970	Tb927.5.1790	No
Tb927.11.16450	Tb927.10.3660	No
Tb927.4.600	Tb927.6.1570	No
Tb927.5.3170	Tb927.11.11690	No
Tb927.11.3240	Tb927.11.1900	Yes
Tb927.1.3180	Tb927.9.15190	No
Tb927.10.9190	Tb927.11.9640	No
Tb927.9.10310	Tb927.11.16280	No
Tb927.1.3180	Tb927.9.15150	No
Tb927.5.580	Tb927.1.1240	No
Tb927.10.10830	Tb927.10.1730	No
Tb927.6.4980	Tb927.11.10790	No
Tb927.3.3630	Tb927.7.4700	No
Tb927.6.1900	Tb11.03.0300	No
Tb927.11.10150	Tb927.10.3580	No
Tb927.9.5890	Tb927.7.3500	No
Tb927.9.1780	Tb927.4.4550	No
Tb927.10.11260	Tb927.10.3250	No
Tb927.9.4190	Tb927.11.1020	Yes
Tb927.10.4620	Tb927.3.4860	No
Tb927.7.1780	Tb927.10.2560	No
Tb927.1.450	Tb927.2.1140	No
Tb927.2.4400	Tb927.5.4040	No
Tb927.4.4680	Tb927.7.520	No
Tb927.5.2960	Tb927.10.730	No
Tb927.11.1540	Tb927.3.2090	No
Tb927.10.12540	Tb927.3.1410	No
Tb927.10.6400	Tb927.8.3690	Yes
Tb927.3.5240	Tb927.3.770	Yes
Tb927.5.3520	Tb927.6.3130	No
Tb927.11.1020	Tb927.10.2560	Yes
Tb927.4.2180	Tb927.4.1860	No
Tb927.11.3740	Tb927.4.1860	No
Tb927.3.2600	Tb927.2.4710	No
Tb927.9.5750	Tb927.11.4780	No
Tb927.1.1770	Tb927.7.2680	No
Tb927.2.3580	Tb927.8.6440	No
Tb927.10.9800	Tb927.10.5460	No
Tb927.11.11590	Tb927.11.9610	No
Tb927.10.14860	Tb927.5.4330	No
Tb927.10.9800	Tb927.10.5360	No
Tb927.5.3500	Tb927.11.15730	No
Tb927.11.6000	Tb927.6.2290	No
Tb927.3.1790	Tb927.10.4110	No
Tb927.10.10130	Tb927.7.1550	No
Tb927.10.6020	Tb927.8.4330	No
Tb927.11.3230	Tb927.11.11360	No
Tb927.11.11470	Tb927.10.3580	No
Tb927.10.6190	Tb927.9.12320	No
Tb927.7.5170	Tb927.7.1040	Yes
Tb927.3.4650	Tb927.6.4480	No
Tb927.9.1960	Tb927.7.1780	No
Tb927.5.3170	Tb927.10.180	No
Tb927.11.5450	Tb927.10.2560	Yes
Tb927.9.5150	Tb927.10.7410	No
Tb927.6.3050	Tb927.6.2420	No
Tb927.3.4760	Tb927.10.1100	No
Tb927.10.6310	Tb927.7.3680	No
Tb927.9.7070	Tb927.10.1620	No
Tb927.10.13990	Tb927.10.14810	No
Tb927.7.5000	Tb927.11.11820	No
Tb927.11.4300	Tb927.11.2060	No
Tb927.11.6180	Tb927.11.3590	Yes
Tb927.3.5540	Tb927.11.16770	No
Tb927.6.2010	Tb927.10.230	No
Tb927.11.9450	Tb927.7.3680	No
Tb927.9.3990	Tb927.3.5050	No
Tb927.11.7650	Tb927.8.3370	No
Tb927.9.2110	Tb927.9.11050	No
Tb927.10.4280	Tb927.10.7910	No
Tb927.10.7570	Tb927.7.5170	No
Tb927.9.4190	Tb927.10.4000	Yes
Tb927.7.2360	Tb927.11.9130	No
Tb927.11.15420	Tb927.10.3210	No
Tb927.11.940	Tb927.6.1200	Yes
Tb927.11.6390	Tb927.10.2770	No
Tb927.7.5210	Tb927.6.2280	Yes
Tb927.9.12110	Tb927.6.2280	Yes
Tb927.10.1900	Tb927.7.3470	No
Tb927.11.940	Tb927.5.3170	No
Tb927.3.5620	Tb927.5.580	No
Tb927.10.14390	Tb927.11.5090	No
Tb927.11.9140	Tb927.1.1730	No
Tb927.7.3330	Tb927.11.3730	No
Tb927.3.4800	Tb927.8.6390	No
Tb927.8.3750	Tb927.8.4780	No
Tb927.8.680	Tb927.11.11900	No
Tb927.11.1630	Tb927.5.2070	No
Tb927.1.190	Tb927.6.2420	No
Tb927.11.1100	Tb927.10.5770	No
Tb927.10.7410	Tb927.8.3690	Yes
Tb927.11.4650	Tb927.5.3410	No
Tb927.9.15210	Tb927.11.3590	No
Tb927.10.9990	Tb927.9.2110	No
Tb927.7.5170	Tb927.11.14020	No
Tb927.11.12050	Tb927.10.730	No
Tb927.8.1330	Tb927.9.3990	No
Tb11.02.5390	Tb927.7.1550	No
Tb927.4.2040	Tb927.10.2100	No
Tb927.3.2600	Tb927.7.2700	No
Tb927.7.970	Tb927.3.1590	No
Tb927.11.10150	Tb927.10.11260	No
Tb927.10.11310	Tb927.10.230	No
Tb927.3.4550	Tb927.7.1040	No
Tb927.11.1630	Tb927.10.11050	No
Tb927.10.10400	Tb927.3.5610	No
Tb927.11.1540	Tb927.11.3730	No
Tb927.11.4460	Tb927.6.2790	No
Tb927.10.1630	Tb927.8.980	No
Tb927.11.4460	Tb927.6.2740	No
Tb927.2.1170	Tb927.7.3050	No
Tb927.3.4760	Tb927.8.6150	No
Tb927.3.770	Tb927.4.3690	No
Tb927.9.11490	Tb927.10.5330	No
Tb927.10.3370	Tb927.10.8430	No
Tb927.11.1990	Tb927.7.4480	No
Tb927.7.1730	Tb927.5.4460	No
Tb927.7.1910	Tb927.9.12320	No
Tb927.10.6940	Tb927.9.12320	No
Tb927.11.5450	Tb927.6.2420	No
Tb927.7.3980	Tb927.11.10510	No
Tb927.10.11590	Tb927.7.6770	No
Tb927.7.5170	Tb927.4.3550	No
Tb927.11.10080	Tb927.11.15850	No
Tb927.10.14030	Tb927.9.12110	Yes
Tb927.7.3770	Tb927.9.15470	No
Tb927.4.210	Tb927.2.380	Yes
Tb927.4.210	Tb927.2.280	No
Tb927.9.3640	Tb927.11.1250	No
Tb927.10.2560	Tb927.8.6110	Yes
Tb927.10.14780	Tb927.6.2360	No
Tb927.1.3170	Tb927.4.2240	No
Tb927.9.14160	Tb927.5.2560	No
Tb927.2.3580	Tb927.3.3820	No
Tb927.11.8200	Tb927.10.7330	No
Tb927.6.2280	Tb927.1.1240	No
Tb927.5.2570	Tb927.11.7020	Yes
Tb927.11.6140	Tb927.11.10790	No
Tb927.5.4450	Tb927.4.1360	No
Tb927.5.800	Tb927.11.5840	No
Tb927.10.9800	Tb927.11.3230	No
Tb927.7.5210	Tb927.11.12680	No
Tb927.3.2960	Tb927.11.1020	No
Tb927.9.12510	Tb927.3.5180	No
Tb927.10.280	Tb927.10.3570	No
Tb927.7.7040	Tb927.10.14000	No
Tb927.9.10520	Tb927.6.2080	No
Tb927.6.4000	Tb927.11.4700	Yes
Tb927.4.3550	Tb927.9.6070	No
Tb927.11.14900	Tb927.11.2470	No
Tb927.11.5500	Tb927.3.5240	No
Tb927.4.5170	Tb927.7.4060	No
Tb927.11.4700	Tb927.10.2100	Yes
Tb927.8.6460	Tb927.11.16880	No
Tb927.11.1540	Tb927.11.7170	No
Tb927.10.9990	Tb927.10.9910	No
Tb927.9.2010	Tb927.5.3820	No
Tb927.4.2180	Tb927.11.8200	No
Tb927.11.12050	Tb927.1.3820	No
Tb927.11.10570	Tb927.11.11630	No
Tb927.11.12930	Tb927.8.3300	No
Tb927.8.4780	Tb927.4.2000	No
Tb927.1.3180	Tb927.8.6150	No
Tb927.11.15880	Tb927.9.3990	No
Tb927.3.1800	Tb927.6.2450	No
Tb927.5.1660	Tb927.8.6390	No
Tb927.1.3830	Tb927.6.4210	No
Tb927.8.6110	Tb927.10.11970	Yes
Tb927.11.3100	Tb927.6.3150	No
Tb927.2.2650	Tb927.7.1140	No
Tb927.10.4240	Tb927.10.4280	No
Tb927.10.9800	Tb927.10.12700	No
Tb927.3.4760	Tb927.11.8200	No
Tb927.7.2940	Tb927.10.10590	No
Tb927.11.16230	Tb927.11.2360	No
Tb927.7.4000	Tb927.2.4110	Yes
Tb927.11.11000	Tb927.3.3100	Yes
Tb927.10.10400	Tb927.6.2080	No
Tb927.11.11000	Tb927.8.1750	No
Tb927.8.2310	Tb927.11.9420	No
Tb927.6.4930	Tb927.8.4550	No
Tb927.5.1660	Tb927.8.7040	No
Tb927.11.7060	Tb927.9.12320	No
Tb927.10.5450	Tb927.8.3750	No
Tb927.6.4440	Tb927.4.2040	Yes
Tb927.10.13990	Tb927.7.3750	No
Tb927.11.15820	Tb927.3.5490	No
Tb927.11.4300	Tb927.10.12700	No
Tb927.10.6460	Tb927.11.16370	No
Tb927.9.8410	Tb927.10.15010	No
Tb927.5.1560	Tb927.10.12700	No
Tb927.9.5900	Tb927.10.14000	Yes
Tb927.9.3640	Tb927.6.2080	No
Tb927.10.3250	Tb927.3.5610	No
Tb927.10.6820	Tb927.10.730	No
Tb927.5.4420	Tb927.4.1300	No
Tb927.4.1540	Tb927.4.2070	No
Tb927.9.15070	Tb927.6.950	No
Tb927.3.4550	Tb927.11.2060	No
Tb927.5.3010	Tb927.7.3440	No
Tb927.10.13250	Tb927.11.3740	No
Tb927.6.700	Tb927.3.3760	Yes
Tb927.11.4910	Tb927.2.100	No
Tb927.7.3180	Tb927.7.4970	No
Tb927.11.8350	Tb927.10.6180	No
Tb927.9.14370	Tb927.3.5050	No
Tb927.10.15410	Tb927.11.14020	No
Tb927.10.3250	Tb927.7.7010	No
Tb927.11.12940	Tb927.9.13490	No
Tb927.7.5170	Tb927.11.11230	No
Tb927.6.2360	Tb927.8.2740	No
Tb927.8.2310	Tb927.10.9430	No
Tb927.9.7590	Tb927.10.1100	No
Tb927.10.2230	Tb927.3.4020	No
Tb927.7.3180	Tb927.9.9730	No
Tb927.10.4450	Tb927.7.6770	No
Tb927.10.7410	Tb927.8.2540	Yes
Tb927.10.12240	Tb927.7.890	No
Tb927.10.15760	Tb927.6.2360	No
Tb927.10.2880	Tb927.9.14550	No
Tb927.3.620	Tb927.9.10200	No
Tb927.10.8210	Tb927.2.2470	No
Tb927.8.3980	Tb927.9.4000	No
Tb927.10.4000	Tb11.02.5400	No
Tb927.6.4770	Tb927.1.1240	Yes
Tb927.6.2060	Tb927.10.1500	Yes
Tb927.10.11210	Tb927.5.1100	No
Tb927.10.2640	Tb927.7.4790	No
Tb927.11.7460	Tb927.2.3030	No
Tb927.1.2990	Tb927.5.3410	Yes
Tb927.6.4540	Tb927.7.5210	Yes
Tb927.6.4000	Tb927.10.6910	Yes
Tb927.11.11230	Tb927.7.1040	Yes
Tb927.8.4880	Tb927.9.13970	No
Tb927.1.180	Tb927.10.11970	No
Tb927.3.3000	Tb927.11.1740	No
Tb927.6.950	Tb927.10.14140	Yes
Tb927.9.4200	Tb927.11.3650	No
Tb927.11.13560	Tb927.5.1510	No
Tb927.10.180	Tb927.7.6090	No
Tb927.4.2280	Tb927.6.3870	Yes
Tb927.3.1790	Tb927.11.6300	No
Tb927.11.10570	Tb927.11.1630	No
Tb927.11.2230	Tb927.9.7070	No
Tb927.11.3230	Tb927.9.6070	Yes
Tb927.9.11310	Tb927.9.9670	No
Tb927.9.12110	Tb927.7.570	No
Tb927.9.5960	Tb927.10.230	No
Tb927.7.4570	Tb927.11.4690	No
Tb927.10.1990	Tb927.8.1330	No
Tb927.8.910	Tb927.4.4660	No
Tb927.10.9990	Tb927.4.400	No
Tb927.10.6360	Tb927.10.12980	No
Tb927.9.14200	Tb927.10.16120	No
Tb927.11.9690	Tb927.9.1590	No
Tb927.9.12850	Tb927.11.14980	No
Tb927.7.6380	Tb927.4.450	No
Tb927.11.2060	Tb927.10.560	No
Tb927.11.760	Tb927.11.880	Yes
Tb927.10.3250	Tb927.6.1250	No
Tb927.11.4130	Tb927.9.5190	No
Tb927.10.6190	Tb927.8.1990	No
Tb927.9.7070	Tb927.5.940	No
Tb927.7.2590	Tb927.10.8020	No
Tb927.9.13140	Tb927.7.7040	No
Tb927.1.3950	Tb927.11.12850	No
Tb927.11.12850	Tb927.9.10100	No
Tb927.11.5500	Tb927.10.13770	No
Tb927.10.1050	Tb927.11.12790	No
Tb927.10.1990	Tb927.4.3550	No
Tb927.6.2740	Tb927.11.11330	Yes
Tb927.11.8200	Tb927.10.15120	No
Tb927.11.6980	Tb927.10.230	No
Tb927.11.6980	Tb927.10.290	No
Tb927.11.9510	Tb927.11.11120	No
Tb927.9.13780	Tb927.6.2080	No
Tb927.11.10170	Tb927.3.1790	No
Tb927.5.2940	Tb927.11.6280	No
Tb927.11.10240	Tb927.10.7410	Yes
Tb927.3.1840	Tb927.8.3260	No
Tb927.3.5180	Tb927.8.7410	No
Tb927.11.13890	Tb927.5.4040	No
Tb927.7.4290	Tb927.7.4480	No
Tb927.10.5460	Tb927.11.3590	No
Tb927.6.2060	Tb927.7.7040	No
Tb927.10.6820	Tb927.11.1090	No
Tb927.11.2610	Tb927.4.5040	No
Tb927.9.9820	Tb927.6.950	No
Tb927.10.12890	Tb927.11.16130	Yes
Tb927.10.15720	Tb927.10.5360	No
Tb927.11.15880	Tb927.7.5170	No
Tb927.11.8200	Tb927.11.4820	No
Tb927.11.15550	Tb927.6.3840	No
Tb927.9.11490	Tb927.10.5360	No
Tb927.9.11490	Tb927.10.5460	No
Tb927.4.3550	Tb927.10.1080	No
Tb927.11.12230	Tb927.3.1680	No
Tb927.6.4760	Tb927.9.14080	No
Tb927.11.10270	Tb927.11.16200	No
Tb927.8.1990	Tb927.10.10890	No
Tb927.10.6060	Tb927.7.2400	Yes
Tb927.4.600	Tb927.6.4840	No
Tb927.9.2010	Tb927.10.11970	No
Tb927.11.6440	Tb927.4.2040	No
Tb927.10.3940	Tb927.11.14020	No
Tb927.9.2520	Tb927.6.2790	No
Tb927.11.8200	Tb927.4.3550	No
Tb927.10.7330	Tb927.10.1080	No
Tb927.10.11050	Tb927.9.6100	No
Tb927.9.15150	Tb927.10.560	No
Tb927.5.4560	Tb927.6.4840	No
Tb927.3.780	Tb927.5.3800	No
Tb927.1.3180	Tb927.10.1080	No
Tb927.3.3660	Tb927.3.4390	No
Tb927.4.2180	Tb927.11.6300	No
Tb927.9.10880	Tb927.3.1800	No
Tb927.7.6680	Tb927.1.3390	No
Tb927.2.3030	Tb927.8.7530	No
Tb927.11.11130	Tb927.11.13890	No
Tb927.10.3580	Tb927.8.3170	Yes
Tb927.6.950	Tb927.5.2940	Yes
Tb927.10.2020	Tb927.10.3650	No
Tb927.10.220	Tb927.11.16280	No
Tb927.7.5480	Tb927.10.10890	No
Tb927.11.3380	Tb927.6.4000	Yes
Tb927.9.2010	Tb927.7.7040	No
Tb927.11.8200	Tb927.8.1330	Yes
Tb927.10.5110	Tb927.7.1550	No
Tb927.11.6180	Tb927.7.2340	Yes
Tb927.11.6130	Tb927.10.5760	No
Tb927.9.15210	Tb927.6.4980	No
Tb927.11.6500	Tb927.9.12200	No
Tb927.9.15420	Tb927.9.8070	No
Tb927.11.10030	Tb927.4.3550	No
Tb927.9.12290	Tb927.11.9530	No
Tb927.10.4620	Tb927.9.5890	No
Tb927.6.4480	Tb927.6.4840	Yes
Tb927.11.3570	Tb927.9.7770	No
Tb927.10.6400	Tb927.2.4110	Yes
Tb927.5.4560	Tb927.4.600	No
Tb927.11.13910	Tb927.3.1820	No
Tb927.10.1400	Tb927.9.6290	No
Tb927.9.15070	Tb927.10.1250	No
Tb927.11.6180	Tb927.9.8070	No
Tb927.3.5240	Tb927.5.4040	No
Tb927.10.11390	Tb927.10.1080	No
Tb927.2.3030	Tb927.8.6060	No
Tb927.7.4420	Tb927.10.230	Yes
Tb927.9.14370	Tb927.10.4110	No
Tb927.9.15190	Tb927.10.190	No
Tb927.5.1120	Tb927.7.3430	No
Tb927.11.3890	Tb927.4.1250	No
Tb927.9.15190	Tb927.10.1100	No
Tb927.9.9010	Tb927.11.7600	No
Tb927.11.11650	Tb927.4.2030	No
Tb927.6.3100	Tb927.10.6070	No
Tb927.3.5610	Tb927.8.3300	No
Tb927.2.4110	Tb927.5.2320	No
Tb927.7.1110	Tb927.11.5450	No
Tb927.5.2570	Tb927.10.290	No
Tb11.v5.0553	Tb927.7.5590	No
Tb927.8.5330	Tb927.9.4200	Yes
Tb927.11.11000	Tb927.3.3750	No
Tb927.10.15410	Tb927.10.5610	No
Tb927.11.11690	Tb927.11.2360	No
Tb927.9.7550	Tb927.9.12110	Yes
Tb927.8.1170	Tb927.8.7100	No
Tb927.7.7040	Tb927.10.2890	Yes
Tb927.7.4700	Tb927.7.3500	No
Tb927.6.4440	Tb927.9.1520	No
Tb927.8.1540	Tb927.2.340	No
Tb927.2.340	Tb927.11.13250	No
Tb927.11.15850	Tb927.11.6000	No
Tb927.5.4450	Tb927.10.6190	No
Tb927.10.1900	Tb927.7.5120	No
Tb927.3.3310	Tb927.8.6150	No
Tb927.9.14370	Tb927.11.3590	No
Tb11.02.5390	Tb927.9.9670	No
Tb927.10.5110	Tb927.3.1590	No
Tb927.9.13780	Tb927.10.3580	No
Tb927.10.15120	Tb927.11.14130	No
Tb927.10.3280	Tb927.11.9720	No
Tb927.8.7020	Tb927.11.2500	No
Tb927.10.5460	Tb927.10.1080	No
Tb927.9.7650	Tb927.10.6050	No
Tb927.9.11490	Tb927.11.14130	No
Tb927.9.15420	Tb927.10.560	No
Tb927.9.13780	Tb927.10.13770	No
Tb927.7.2380	Tb927.11.7600	No
Tb927.11.14120	Tb927.4.1270	No
Tb927.11.3230	Tb927.9.15360	Yes
Tb927.7.3990	Tb927.8.830	No
Tb927.9.9820	Tb927.10.10030	Yes
Tb927.9.7260	Tb927.5.3010	No
Tb927.9.14480	Tb927.10.3560	Yes
Tb927.9.5280	Tb927.11.5500	No
Tb927.11.7890	Tb927.11.5050	No
Tb927.10.5460	Tb927.3.3310	No
Tb927.10.380	Tb927.7.2760	No
Tb927.9.11000	Tb927.9.8100	No
Tb927.10.4640	Tb927.5.3800	Yes
Tb927.9.8060	Tb927.10.14760	No
Tb927.9.12570	Tb927.10.10890	Yes
Tb927.10.11390	Tb927.10.1100	No
Tb927.11.12790	Tb927.10.6910	Yes
Tb927.4.450	Tb927.11.6630	No
Tb927.3.5050	Tb927.10.3940	Yes
Tb927.10.9250	Tb927.9.1960	No
Tb927.3.1710	Tb927.6.3840	No
Tb927.10.1730	Tb927.8.8170	No
Tb927.11.1630	Tb927.5.3410	No
Tb927.10.3500	Tb927.7.7030	No
Tb927.9.15210	Tb927.8.1330	Yes
Tb927.8.1710	Tb927.5.3830	No
Tb927.10.15650	Tb927.6.2290	No
Tb927.7.5590	Tb927.7.7040	No
Tb927.11.4460	Tb927.3.2230	No
Tb927.11.2280	Tb927.11.9640	No
Tb927.6.4020	Tb927.11.15020	No
Tb927.10.6020	Tb927.6.850	No
Tb927.11.2200	Tb927.9.13480	No
Tb927.10.7450	Tb927.8.2850	No
Tb927.11.8200	Tb927.11.3590	No
Tb927.9.13510	Tb927.10.3650	No
Tb927.11.13310	Tb927.8.900	No
Tb927.9.6090	Tb927.11.4700	No
Tb927.10.12820	Tb927.7.2330	No
Tb927.6.2280	Tb927.5.3820	No
Tb927.11.11770	Tb927.7.6890	Yes
Tb927.9.11880	Tb927.3.5240	No
Tb927.11.10960	Tb927.8.2050	No
Tb927.3.4750	Tb927.1.1240	Yes
Tb927.10.12240	Tb927.11.9910	No
Tb927.9.15150	Tb927.8.6150	No
Tb927.11.1020	Tb927.6.1680	No
Tb927.11.7790	Tb927.3.5240	No
Tb927.9.11120	Tb927.11.5500	Yes
Tb927.11.5500	Tb927.5.1510	No
Tb927.11.10150	Tb927.7.7010	No
Tb927.1.2340	Tb927.10.6400	Yes
Tb927.11.6630	Tb927.11.7520	No
Tb927.1.1580	Tb927.8.1860	No
Tb927.11.11520	Tb927.11.5180	No
Tb927.10.4000	Tb927.3.5340	No
Tb927.7.1040	Tb927.10.14600	No
Tb927.11.370	Tb927.10.7110	No
Tb11.02.5400	Tb927.10.4560	Yes
Tb927.3.3820	Tb927.3.5370	No
Tb927.2.1560	Tb927.11.880	Yes
Tb927.5.4270	Tb927.8.1230	No
Tb927.9.2470	Tb927.11.16770	No
Tb927.6.4410	Tb927.11.20130	No
Tb927.6.950	Tb927.10.3560	No
Tb927.2.5980	Tb927.9.8060	No
Tb927.5.930	Tb927.11.9590	No
Tb927.1.2570	Tb927.7.7420	No
Tb927.7.4290	Tb927.9.6090	No
Tb927.5.4420	Tb927.3.5180	No
Tb927.11.2410	Tb927.11.13020	No
Tb927.9.2110	Tb927.9.6100	No
Tb927.6.4670	Tb927.7.6180	Yes
Tb927.10.3010	Tb927.11.9450	No
Tb927.7.2380	Tb927.4.2540	Yes
Tb927.10.10130	Tb927.4.4150	No
Tb927.6.600	Tb927.10.1430	No
Tb927.4.100	Tb927.10.4560	Yes
Tb927.10.170	Tb927.11.16770	No
Tb927.10.170	Tb927.9.12320	No
Tb927.11.10030	Tb927.3.4550	No
Tb927.10.10400	Tb927.5.4040	No
Tb927.3.4760	Tb927.4.3550	No
Tb927.3.3310	Tb927.4.1860	No
Tb927.10.15760	Tb927.8.6390	No
Tb927.10.15120	Tb927.7.2340	No
Tb927.10.9800	Tb927.10.1100	No
Tb927.11.6500	Tb927.3.3310	No
Tb927.7.1670	Tb927.7.1790	No
Tb927.7.6280	Tb927.11.11000	No
Tb927.10.2800	Tb927.3.2260	No
Tb927.11.16600	Tb927.8.620	No
Tb927.10.1250	Tb927.7.4970	No
Tb927.3.5240	Tb927.5.1510	No
Tb927.11.1090	Tb927.10.2020	No
Tb927.10.7330	Tb927.3.3310	No
Tb11.52.0006	Tb927.11.9470	No
Tb927.10.2910	Tb927.8.900	No
Tb927.11.10150	Tb927.7.3050	No
Tb927.9.11490	Tb927.11.6180	No
Tb927.11.5450	Tb927.10.10890	No
Tb927.11.600	Tb927.7.3680	No
Tb927.11.16970	Tb927.11.15910	No
Tb927.11.10270	Tb927.4.2350	Yes
Tb927.10.9740	Tb927.10.14600	No
Tb927.9.12770	Tb927.8.1840	No
Tb927.6.4440	Tb927.7.4520	Yes
Tb927.10.740	Tb927.11.15370	No
Tb927.10.2880	Tb927.1.1770	No
Tb11.02.5400	Tb927.8.2540	No
Tb927.9.15420	Tb927.8.6150	Yes
Tb927.11.3230	Tb927.11.9720	Yes
Tb927.11.12070	Tb927.9.7260	No
Tb927.1.2990	Tb927.8.6040	No
Tb927.9.14370	Tb927.11.6140	No
Tb927.7.5160	Tb927.10.5010	Yes
Tb927.8.3100	Tb927.1.3830	No
Tb927.11.15480	Tb927.7.3420	No
Tb927.3.4760	Tb927.3.1790	No
Tb927.3.5490	Tb927.11.3370	No
Tb927.3.3760	Tb927.7.1320	Yes
Tb927.6.1410	Tb927.7.7340	No
Tb927.5.1660	Tb927.5.4500	No
Tb927.6.4210	Tb927.11.9640	No
Tb927.6.2280	Tb927.11.900	No
Tb927.10.14990	Tb927.10.14980	No
Tb927.9.5750	Tb927.10.2020	No
Tb927.2.2440	Tb927.6.4410	No
Tb927.11.6870	Tb927.9.7770	No
Tb927.7.2380	Tb927.1.5000	No
Tb927.10.14860	Tb927.10.4330	No
Tb927.7.3410	Tb927.11.16150	No
Tb927.7.1730	Tb927.11.10790	No
Tb927.11.6180	Tb927.11.10790	No
Tb927.10.9800	Tb927.11.3590	No
Tb927.9.15210	Tb927.11.11230	Yes
Tb927.9.7770	Tb927.8.6060	Yes
Tb927.10.2840	Tb927.11.9720	No
Tb927.6.400	Tb927.10.4000	No
Tb927.7.5000	Tb927.10.220	No
Tb927.8.4780	Tb927.11.2360	No
Tb927.11.9720	Tb927.11.2060	No
Tb927.7.1130	Tb927.10.2620	No
Tb927.6.1470	Tb927.10.7710	No
Tb927.9.13140	Tb927.6.1590	No
Tb927.10.7910	Tb927.3.1820	No
Tb927.5.4560	Tb927.10.1500	No
Tb927.11.13280	Tb927.11.1710	Yes
Tb927.11.6440	Tb927.7.2700	No
Tb927.7.1730	Tb927.11.8200	No
Tb927.10.1830	Tb927.6.3870	No
Tb927.2.4330	Tb927.10.190	No
Tb927.9.4210	Tb927.10.13850	No
Tb927.11.1100	Tb927.10.3210	No
Tb927.10.15120	Tb927.3.3310	No
Tb927.2.4380	Tb927.8.6970	No
Tb927.4.2040	Tb927.11.11330	Yes
Tb09.v4.0067	Tb927.6.4370	No
Tb927.10.5110	Tb927.5.1030	No
Tb927.11.15820	Tb927.5.4330	No
Tb927.11.4980	Tb927.7.2170	No
Tb927.6.4650	Tb927.11.2410	No
Tb927.9.15150	Tb927.5.4460	No
Tb927.11.9730	Tb927.11.4360	No
Tb927.11.6500	Tb927.4.1790	No
Tb927.6.4000	Tb927.3.2230	No
Tb927.10.13280	Tb927.10.2910	No
Tb927.10.3570	Tb927.7.2360	No
Tb927.11.1250	Tb927.6.2080	No
Tb927.11.8900	Tb927.11.7080	No
Tb927.10.10130	Tb927.8.3150	No
Tb927.11.9730	Tb927.9.9630	No
Tb927.8.2090	Tb927.10.2720	No
Tb927.11.15850	Tb927.11.1630	No
Tb927.11.16080	Tb927.8.4330	No
Tb927.10.7910	Tb927.2.1860	No
Tb927.5.3010	Tb927.7.1550	No
Tb927.10.7110	Tb927.9.5210	Yes
Tb927.11.7060	Tb927.8.5330	Yes
Tb927.10.7620	Tb927.3.2840	Yes
Tb927.7.5170	Tb927.11.10790	No
Tb927.9.15420	Tb927.11.14130	No
Tb927.8.2540	Tb927.11.5440	Yes
Tb927.11.5500	Tb927.10.10400	No
Tb927.4.2540	Tb927.11.15130	No
Tb927.10.11350	Tb927.7.3240	No
Tb927.9.11000	Tb927.8.1440	Yes
Tb927.5.4040	Tb927.6.3930	No
Tb927.11.16480	Tb927.8.2740	Yes
Tb927.6.4760	Tb927.10.9910	No
Tb927.11.10030	Tb927.10.5610	No
Tb927.11.7080	Tb927.7.2330	No
Tb927.3.2090	Tb927.7.4570	No
Tb927.6.4760	Tb927.10.9990	No
Tb927.4.3810	Tb927.11.760	No
Tb927.11.10400	Tb927.10.3250	No
Tb927.4.1300	Tb927.5.1730	No
Tb927.11.3730	Tb927.10.12890	No
Tb927.4.3950	Tb927.7.7080	No
Tb927.9.4300	Tb927.7.6380	No
Tb927.9.7770	Tb927.10.2100	No
Tb927.11.7890	Tb927.6.4480	No
Tb927.7.5000	Tb927.6.4980	Yes
Tb927.11.1540	Tb927.9.4200	No
Tb927.11.15420	Tb927.6.4370	Yes
Tb927.11.1430	Tb927.4.2350	No
Tb927.7.1110	Tb927.2.4590	No
Tb927.9.12780	Tb927.2.4540	No
Tb927.3.3900	Tb927.7.2700	Yes
Tb927.11.1100	Tb927.7.7080	No
Tb927.9.12200	Tb927.8.1330	No
Tb927.5.1720	Tb927.5.3090	No
Tb927.2.4590	Tb927.8.6110	Yes
Tb927.3.5340	Tb927.11.12790	Yes
Tb927.8.6580	Tb927.5.1810	No
Tb927.6.4020	Tb927.11.15370	No
Tb927.11.10240	Tb927.3.2230	Yes
Tb927.9.12110	Tb927.7.7040	No
Tb11.02.5400	Tb927.9.7770	No
Tb927.10.6280	Tb927.1.3000	No
Tb927.1.1240	Tb927.10.14000	No
Tb927.11.5840	Tb927.10.16120	No
Tb927.7.980	Tb927.3.470	No
Tb927.11.1250	Tb927.6.4200	No
Tb927.11.11460	Tb927.11.2650	Yes
Tb927.10.11590	Tb927.11.7420	No
Tb927.8.1610	Tb927.1.2100	Yes
Tb927.7.5170	Tb927.11.680	No
Tb927.7.7040	Tb927.11.5440	Yes
Tb927.2.4980	Tb927.8.6770	No
Tb927.1.3800	Tb927.3.1760	No
Tb927.6.4760	Tb927.7.4500	Yes
Tb927.10.14240	Tb927.3.4750	Yes
Tb927.10.8020	Tb927.9.7770	No
Tb927.11.5990	Tb927.7.7010	No
Tb927.5.4560	Tb927.11.3730	No
Tb927.8.7530	Tb927.9.7000	No
Tb927.10.6400	Tb927.10.4560	Yes
Tb927.4.430	Tb927.10.6080	Yes
Tb927.5.1560	Tb927.11.16760	No
Tb927.11.5520	Tb927.8.6110	Yes
Tb927.11.16480	Tb927.11.10060	No
Tb927.11.1540	Tb927.10.14140	No
Tb927.11.11120	Tb927.10.12990	No
Tb927.11.6500	Tb927.3.5050	No
Tb927.6.1570	Tb927.10.1500	Yes
Tb927.9.1960	Tb927.3.3900	No
Tb927.11.9710	Tb927.8.6150	No
Tb927.7.1730	Tb927.9.12200	No
Tb927.7.4790	Tb927.5.3800	No
Tb927.3.3610	Tb927.8.7020	No
Tb927.9.7590	Tb927.10.5330	No
Tb927.7.6380	Tb927.10.5120	No
Tb927.10.1250	Tb927.7.4570	No
Tb927.9.7590	Tb927.10.5360	No
Tb927.7.280	Tb927.7.4060	Yes
Tb927.6.3740	Tb927.8.2540	Yes
Tb927.2.4400	Tb927.3.2260	No
Tb927.7.5940	Tb927.10.16120	Yes
Tb927.7.2740	Tb927.11.14100	No
Tb927.10.7930	Tb927.8.6060	Yes
Tb927.11.5450	Tb927.3.2230	Yes
Tb927.5.2960	Tb927.11.2360	No
Tb927.11.6500	Tb927.7.3680	No
Tb927.11.2250	Tb927.4.1860	No
Tb927.10.14990	Tb927.10.1170	Yes
Tb927.9.12780	Tb927.11.1440	No
Tb927.10.13280	Tb927.3.5370	No
Tb927.9.8070	Tb927.3.3310	No
Tb927.5.4500	Tb927.7.3500	No
Tb927.11.14480	Tb927.10.2370	No
Tb927.3.3820	Tb927.10.14760	No
Tb927.7.6980	Tb927.8.2050	No
Tb927.10.6820	Tb927.10.180	No
Tb927.11.9080	Tb927.11.420	No
Tb927.11.3570	Tb927.11.7460	No
Tb927.10.5460	Tb927.11.14130	No
Tb927.11.16230	Tb927.10.730	No
Tb927.11.3070	Tb927.7.1910	No
Tb927.9.13780	Tb927.11.1250	No
Tb927.10.2530	Tb927.5.1030	No
Tb927.10.1990	Tb927.1.3180	No
Tb927.7.2340	Tb927.11.6140	No
Tb927.10.2640	Tb927.10.6080	No
Tb927.2.6050	Tb927.10.5050	No
Tb927.6.4950	Tb927.11.11010	No
Tb927.3.3610	Tb927.6.950	No
Tb927.3.1760	Tb927.7.1140	No
Tb927.10.10130	Tb927.8.8170	No
Tb927.4.3320	Tb927.4.2040	No
Tb927.7.6090	Tb927.10.10850	No
Tb927.4.430	Tb927.7.4420	Yes
Tb927.11.9720	Tb927.10.14600	No
Tb927.8.4820	Tb927.11.5220	No
Tb927.8.5070	Tb927.10.14390	No
Tb927.11.14480	Tb927.9.8100	No
Tb927.11.360	Tb927.10.5950	No
Tb927.2.4110	Tb927.8.1490	No
Tb927.11.16830	Tb927.9.11270	Yes
Tb927.6.2420	Tb927.10.2560	No
Tb927.10.9800	Tb927.11.2060	No
Tb927.5.4370	Tb927.7.4420	No
Tb927.10.5460	Tb927.10.560	No
Tb927.8.4320	Tb927.7.190	No
Tb927.11.14900	Tb927.8.1600	No
Tb927.9.6710	Tb927.10.11260	No
Tb927.10.7500	Tb927.2.4610	No
Tb927.9.15150	Tb927.11.14020	No
Tb927.2.5240	Tb927.11.7060	No
Tb927.3.1790	Tb927.10.7330	No
Tb927.4.5190	Tb927.10.390	No
Tb927.9.11310	Tb927.7.4420	No
Tb927.11.15640	Tb927.8.4780	No
Tb927.11.6170	Tb927.7.1130	Yes
Tb927.11.11250	Tb927.10.2560	No
Tb927.10.6400	Tb927.10.2890	Yes
Tb927.3.2230	Tb927.8.6060	Yes
Tb927.6.1590	Tb927.11.9040	No
Tb927.10.4000	Tb927.7.190	Yes
Tb927.9.11490	Tb927.9.6070	No
Tb927.11.4460	Tb927.7.710	No
Tb927.3.1680	Tb927.8.7100	No
Tb927.1.180	Tb927.3.4500	No
Tb927.11.17000	Tb927.10.14000	No
Tb927.9.15190	Tb927.9.3990	No
Tb927.7.280	Tb927.8.4540	Yes
Tb927.3.1170	Tb927.6.1900	Yes
Tb927.11.9530	Tb927.3.2230	No
Tb927.9.11380	Tb927.10.5460	No
Tb927.10.6850	Tb927.5.1790	No
Tb927.11.13230	Tb927.6.850	No
Tb927.10.4110	Tb927.10.14600	No
Tb927.11.5500	Tb927.10.6850	No
Tb927.9.15420	Tb927.10.5360	No
Tb927.9.15420	Tb927.10.5460	No
Tb927.5.2160	Tb927.4.5350	No
Tb927.10.290	Tb927.11.7020	No
Tb927.4.1270	Tb927.8.1600	No
Tb927.11.14130	Tb927.6.4980	No
Tb927.10.11390	Tb927.10.3940	No
Tb927.9.12780	Tb927.8.4230	No
Tb927.9.14370	Tb927.10.12700	No
Tb927.9.13490	Tb927.6.4480	No
Tb927.10.16120	Tb927.8.7380	No
Tb927.8.6150	Tb927.9.15360	Yes
Tb927.11.16860	Tb927.10.7910	No
Tb927.11.9760	Tb927.11.7170	No
Tb927.8.1870	Tb927.11.11330	No
Tb927.10.7930	Tb927.10.8020	Yes
Tb927.9.7260	Tb927.10.4240	No
Tb927.10.5950	Tb927.7.520	No
Tb927.10.6880	Tb927.11.5450	Yes
Tb927.10.6300	Tb927.3.770	Yes
Tb927.5.4020	Tb927.7.5340	No
Tb927.10.4640	Tb927.5.1710	Yes
Tb927.11.9710	Tb927.10.7330	Yes
Tb927.5.930	Tb927.9.10100	No
Tb927.7.3360	Tb927.10.13130	No
Tb927.7.2760	Tb927.8.6560	No
Tb927.10.5460	Tb927.9.3990	No
Tb927.11.6170	Tb927.6.700	Yes
Tb927.11.9720	Tb927.8.6150	Yes
Tb927.10.7330	Tb927.10.5360	No
Tb927.7.2570	Tb927.10.11970	No
Tb927.3.4920	Tb927.7.2680	No
Tb927.10.13740	Tb927.10.1830	No
Tb927.8.1170	Tb927.10.8270	No
Tb927.1.3030	Tb927.10.3570	Yes
Tb927.11.5470	Tb927.11.6630	No
Tb927.1.2570	Tb927.5.1710	No
Tb927.2.4370	Tb927.6.3740	Yes
Tb11.v5.0812	Tb927.9.5960	No
Tb927.3.4760	Tb927.11.14020	No
Tb927.11.5840	Tb927.11.11590	No
Tb927.9.9820	Tb927.7.4570	No
Tb927.3.3300	Tb927.8.6440	Yes
Tb927.3.1690	Tb927.3.1790	Yes
Tb927.10.16120	Tb927.7.3280	No
Tb927.9.11880	Tb927.11.10080	No
Tb927.11.8100	Tb927.7.6340	No
Tb927.7.890	Tb927.8.1960	No
Tb927.10.6800	Tb927.10.10850	No
Tb927.7.3980	Tb927.9.5260	No
Tb927.3.3900	Tb927.6.3740	Yes
Tb927.11.3230	Tb927.7.3680	No
Tb927.9.10310	Tb927.4.1860	No
Tb927.8.2850	Tb927.10.3650	Yes
Tb927.10.1990	Tb927.7.4790	Yes
Tb927.11.180	Tb927.10.1630	No
Tb927.9.5730	Tb927.11.9590	No
Tb927.3.3990	Tb927.5.2080	No
Tb11.02.5390	Tb927.1.3030	No
Tb927.9.12780	Tb927.8.2050	No
Tb927.10.6940	Tb927.7.4970	No
Tb927.2.4110	Tb927.9.9820	Yes
Tb927.7.5000	Tb927.10.5460	No
Tb927.6.4430	Tb927.3.4860	No
Tb927.11.2530	Tb927.8.5280	No
Tb927.11.1540	Tb927.11.16770	No
Tb927.8.6150	Tb927.11.10790	No
Tb927.6.2010	Tb927.4.430	No
Tb927.6.4000	Tb927.9.13820	Yes
Tb927.11.5450	Tb927.10.4560	Yes
Tb927.1.190	Tb927.9.12570	No
Tb927.11.16870	Tb927.3.4390	No
Tb927.10.7410	Tb927.2.3030	No
Tb927.9.2470	Tb927.1.4690	No
Tb927.11.7150	Tb927.8.5330	Yes
Tb927.10.9800	Tb927.9.3990	No
Tb927.6.4020	Tb927.7.7500	No
Tb927.10.12260	Tb927.11.1020	Yes
Tb927.10.10130	Tb927.10.7910	No
Tb927.10.2560	Tb927.5.1210	No
Tb927.11.12230	Tb927.11.10240	Yes
Tb927.11.4910	Tb927.10.10030	No
Tb927.8.1210	Tb927.3.3900	No
Tb927.11.14090	Tb927.7.4770	No
Tb927.11.1890	Tb927.3.5180	No
Tb927.6.4650	Tb927.11.9860	Yes
Tb927.9.11880	Tb927.5.1510	Yes
Tb927.11.4130	Tb927.10.3210	No
Tb927.10.15120	Tb927.11.2060	Yes
Tb927.4.2110	Tb927.8.1440	No
Tb927.7.4770	Tb927.11.10060	No
Tb927.9.11600	Tb927.11.4700	No
Tb927.11.1890	Tb927.4.2740	Yes
Tb927.9.4520	Tb927.10.10890	Yes
Tb927.11.8200	Tb927.1.2340	No
Tb927.11.900	Tb927.8.6110	No
Tb927.2.4740	Tb927.3.1790	No
Tb927.10.16100	Tb927.9.7770	Yes
Tb927.2.4850	Tb927.8.3150	No
Tb927.11.4650	Tb927.3.770	No
Tb927.1.2340	Tb927.2.3030	Yes
Tb927.10.4110	Tb927.10.560	No
Tb927.10.5460	Tb927.9.8070	No
Tb927.9.5210	Tb927.11.12850	No
Tb927.6.3130	Tb927.4.2310	No
Tb927.1.4690	Tb927.7.4970	No
Tb927.6.4480	Tb927.11.3650	No
Tb927.7.1260	Tb927.11.3280	No
Tb927.11.3310	Tb927.11.16480	No
Tb927.11.9690	Tb927.11.9040	No
Tb927.10.11970	Tb927.10.2890	Yes
Tb927.11.14980	Tb927.4.4610	No
Tb927.10.1050	Tb927.9.7770	No
Tb927.7.1040	Tb927.10.12700	No
Tb927.4.1860	Tb927.5.4460	No
Tb927.10.1100	Tb927.10.5360	No
Tb927.11.5840	Tb927.7.7420	Yes
Tb927.3.3310	Tb927.10.3940	No
Tb927.10.1170	Tb927.11.3240	No
Tb927.7.6950	Tb927.11.3970	No
Tb927.6.2520	Tb927.5.4560	No
Tb927.9.4500	Tb927.10.10360	Yes
Tb927.10.9800	Tb927.1.3180	No
Tb927.9.10230	Tb927.9.11600	No
Tb927.10.4240	Tb927.4.4160	No
Tb927.2.450	Tb927.9.13820	Yes
Tb927.3.2750	Tb927.9.13350	No
Tb927.3.4840	Tb927.11.900	No
Tb927.8.1170	Tb927.10.5770	No
Tb927.9.5900	Tb927.4.3590	Yes
Tb927.11.9710	Tb927.10.3940	No
Tb927.11.9420	Tb927.1.1670	No
Tb927.11.14980	Tb927.7.3430	No
Tb927.11.9420	Tb927.11.11690	No
Tb927.9.15420	Tb927.4.1790	Yes
Tb927.7.1490	Tb927.7.3450	No
Tb927.3.4500	Tb927.10.10890	No
Tb927.5.2570	Tb927.10.3210	No
Tb927.11.1890	Tb927.8.2740	Yes
Tb927.11.16880	Tb927.10.13800	No
Tb927.10.9120	Tb927.5.3640	No
Tb927.9.14370	Tb927.11.9710	No
Tb927.10.9800	Tb927.7.1730	No
Tb927.5.1660	Tb927.7.4290	No
Tb927.7.1910	Tb927.9.5040	Yes
Tb927.11.7600	Tb927.7.6340	No
Tb927.3.3820	Tb927.3.4920	No
Tb927.11.7840	Tb927.8.3690	No
Tb927.6.820	Tb927.10.13280	No
Tb927.11.6500	Tb927.7.2340	No
Tb927.11.11900	Tb927.10.5770	No
Tb927.10.4460	Tb927.8.6510	No
Tb927.2.5240	Tb927.5.930	No
Tb927.9.15190	Tb927.9.12200	No
Tb927.10.9250	Tb927.11.9530	No
Tb927.11.8900	Tb927.10.730	No
Tb927.9.13970	Tb927.8.1600	No
Tb927.10.2840	Tb927.11.3590	Yes
Tb927.10.560	Tb927.10.5330	Yes
Tb927.10.15750	Tb927.4.1270	No
Tb927.11.900	Tb927.11.16130	No
Tb927.9.15210	Tb927.7.1730	Yes
Tb927.5.2940	Tb927.10.6880	No
Tb927.10.6820	Tb927.1.1670	No
Tb927.11.6500	Tb927.11.8200	No
Tb927.7.4290	Tb927.11.10060	No
Tb927.6.1260	Tb927.4.430	No
Tb927.9.11490	Tb927.11.11360	No
Tb927.11.2530	Tb927.10.3580	Yes
Tb927.5.950	Tb927.7.4770	No
Tb927.5.950	Tb927.7.6770	No
Tb927.11.15370	Tb927.4.1300	No
Tb927.8.5400	Tb927.10.8980	No
Tb927.9.11120	Tb927.10.11260	No
Tb927.11.16150	Tb927.9.6130	No
Tb927.9.15420	Tb927.3.1790	No
Tb927.11.11520	Tb927.2.4580	No
Tb927.10.9800	Tb927.4.1790	No
Tb927.7.3680	Tb927.4.3550	No
Tb927.5.2960	Tb927.10.3210	No
Tb927.9.11310	Tb927.10.6080	Yes
Tb927.1.220	Tb927.3.4500	No
Tb927.11.10570	Tb927.3.970	No
Tb927.9.7260	Tb927.2.3800	No
Tb927.7.3590	Tb927.11.16830	No
Tb927.9.9000	Tb927.10.6940	No
Tb927.9.13490	Tb927.11.2500	No
Tb927.11.16830	Tb927.10.2640	No
Tb927.11.6500	Tb927.4.3550	No
Tb927.10.7290	Tb927.10.10080	No
Tb927.9.5040	Tb927.10.2490	Yes
Tb927.5.4040	Tb927.7.3050	No
Tb927.9.10310	Tb927.11.14020	No
Tb927.11.7460	Tb927.10.8730	No
Tb927.8.1990	Tb927.4.3590	Yes
Tb927.11.440	Tb927.9.8100	No
Tb927.9.12320	Tb927.11.6280	No
Tb927.7.3180	Tb927.5.930	No
Tb927.8.4270	Tb927.11.9700	No
Tb927.4.660	Tb927.9.12780	No
Tb927.10.3250	Tb927.5.3640	No
Tb927.9.15420	Tb927.10.5610	No
Tb927.4.450	Tb927.5.1520	No
Tb927.9.14370	Tb927.11.680	No
Tb927.10.13300	Tb927.3.5610	No
Tb927.9.13780	Tb927.11.13890	No
Tb927.10.1730	Tb927.6.1680	No
Tb927.9.10200	Tb927.1.2100	No
Tb927.9.15420	Tb927.4.3550	No
Tb927.10.14300	Tb927.10.9090	No
Tb927.2.5060	Tb927.10.8230	No
Tb927.1.3180	Tb927.11.9710	No
Tb927.8.5070	Tb927.6.4480	No
Tb927.10.12700	Tb927.5.4460	No
Tb927.10.13360	Tb927.8.3690	Yes
Tb927.1.3830	Tb927.6.4840	No
Tb927.9.1380	Tb927.8.5120	Yes
Tb927.10.4640	Tb927.11.16080	No
Tb927.2.1860	Tb927.10.2260	No
Tb927.10.5460	Tb927.4.3550	No
Tb927.1.3180	Tb927.3.5050	No
Tb927.3.3630	Tb927.5.1470	Yes
Tb927.11.4910	Tb927.11.6280	No
Tb927.3.3610	Tb927.10.6880	No
Tb927.10.14530	Tb927.10.15720	No
Tb927.6.400	Tb927.2.4590	No
Tb11.0820	Tb927.6.2450	No
Tb927.11.600	Tb927.11.4770	No
Tb927.3.1680	Tb927.5.3800	Yes
Tb927.9.9670	Tb927.7.4420	No
Tb927.11.9170	Tb927.11.11850	No
Tb927.1.450	Tb927.4.100	No
Tb927.9.8000	Tb927.5.1280	No
Tb927.10.3580	Tb927.3.4130	No
Tb927.11.15680	Tb927.3.5180	No
Tb927.10.5300	Tb927.6.4380	No
Tb927.3.4630	Tb927.6.950	No
Tb927.3.5610	Tb927.7.3050	No
Tb927.8.6170	Tb927.4.3590	Yes
Tb927.6.4350	Tb927.11.16280	No
Tb927.7.2380	Tb11.03.0300	No
Tb927.10.13770	Tb927.10.6300	No
Tb927.11.16600	Tb927.11.6270	Yes
Tb927.11.5840	Tb927.8.7100	No
Tb927.11.9720	Tb927.11.6300	No
Tb927.11.6500	Tb927.10.1080	No
Tb927.7.2100	Tb927.7.1110	No
Tb927.10.14980	Tb927.8.3150	No
Tb927.11.5450	Tb927.10.7930	Yes
Tb927.10.3280	Tb927.8.6150	No
Tb927.6.2060	Tb927.9.12110	Yes
Tb927.10.7910	Tb927.8.8170	No
Tb927.9.10230	Tb927.11.880	Yes
Tb927.9.5730	Tb927.4.1080	No
Tb927.9.5900	Tb927.1.2330	Yes
Tb927.1.3390	Tb927.11.9700	No
Tb927.5.930	Tb927.5.2940	No
Tb927.10.10350	Tb927.11.9050	No
Tb927.10.3530	Tb927.6.2370	No
Tb927.11.9980	Tb927.2.2470	No
Tb927.10.2900	Tb927.9.5190	No
Tb927.11.16830	Tb927.8.3150	Yes
Tb927.10.9800	Tb927.10.4110	No
Tb927.9.9860	Tb927.8.1860	No
Tb927.11.3380	Tb927.10.2560	Yes
Tb927.11.3690	Tb927.6.1030	No
Tb927.3.1120	Tb927.6.2790	Yes
Tb927.10.6820	Tb927.9.14430	Yes
Tb927.10.11700	Tb927.9.8450	Yes
Tb927.11.13910	Tb927.11.15130	No
Tb927.7.710	Tb927.10.4560	Yes
Tb927.10.1500	Tb927.1.3950	No
Tb927.11.6500	Tb927.9.15150	No
Tb927.11.14250	Tb927.11.1900	Yes
Tb927.4.2040	Tb927.8.3530	No
Tb927.11.440	Tb927.11.9530	No
Tb927.9.15150	Tb927.11.6300	No
Tb927.10.15740	Tb927.5.2960	No
Tb927.9.6100	Tb927.11.1020	No
Tb927.5.4450	Tb927.7.3770	No
Tb927.3.1720	Tb927.11.1750	No
Tb927.11.16480	Tb927.10.15760	No
Tb927.10.7570	Tb927.8.2760	No
Tb927.10.7610	Tb927.7.7410	No
Tb927.7.1110	Tb927.7.4390	No
Tb927.11.7310	Tb927.10.14680	No
Tb927.5.1280	Tb927.9.9780	No
Tb927.5.4330	Tb927.3.780	No
Tb927.1.3950	Tb927.8.2540	Yes
Tb927.10.9020	Tb927.3.4630	No
Tb927.7.3240	Tb927.8.3110	No
Tb927.11.7080	Tb927.11.13730	No
Tb927.2.4330	Tb927.11.11680	No
Tb927.10.5120	Tb927.10.8210	Yes
Tb927.10.1250	Tb927.10.10030	No
Tb927.2.340	Tb927.2.470	No
Tb927.11.1890	Tb927.3.2230	Yes
Tb927.11.9600	Tb927.9.2490	No
Tb927.8.6150	Tb927.6.4980	No
Tb927.1.1240	Tb927.10.8020	No
Tb927.10.1050	Tb927.11.1020	No
Tb927.6.4000	Tb927.10.16100	Yes
Tb927.4.4510	Tb927.7.1030	No
Tb927.10.10890	Tb927.6.3740	Yes
Tb927.8.2210	Tb927.11.3650	No
Tb927.11.9530	Tb927.10.2100	No
Tb927.11.8040	Tb927.11.10570	No
Tb927.10.11300	Tb927.4.2240	No
Tb927.10.6910	Tb927.3.2230	No
Tb927.10.9800	Tb927.11.6180	No
Tb927.10.6820	Tb927.11.6590	No
Tb927.11.16870	Tb927.3.4020	No
Tb927.11.15980	Tb927.11.11850	No
Tb927.10.6880	Tb927.11.13190	No
Tb927.6.3930	Tb927.7.4140	No
Tb927.9.12290	Tb927.11.5180	No
Tb927.3.2090	Tb927.9.5040	Yes
Tb927.10.6310	Tb927.11.16280	No
Tb927.2.4110	Tb927.11.3650	No
Tb927.9.7590	Tb927.4.1860	No
Tb927.2.2650	Tb927.7.1130	No
Tb927.10.14820	Tb927.7.3500	Yes
Tb927.8.6970	Tb927.10.230	No
Tb927.6.4670	Tb927.10.13790	No
Tb927.4.430	Tb927.10.6030	Yes
Tb927.3.2260	Tb927.8.5280	No
Tb927.3.4760	Tb927.7.1040	No
Tb927.7.1130	Tb927.11.9860	Yes
Tb927.7.2330	Tb927.11.1540	No
Tb927.10.10850	Tb927.11.3730	No
Tb927.3.2750	Tb927.9.15060	No
Tb11.52.0006	Tb927.9.9450	No
Tb927.10.5450	Tb927.9.5730	No
Tb927.6.400	Tb927.5.580	No
Tb927.7.5340	Tb927.3.3370	No
Tb927.4.2040	Tb927.4.1300	Yes
Tb927.10.5460	Tb927.11.14020	No
Tb927.11.4900	Tb927.2.4110	No
Tb927.11.11380	Tb927.7.7410	No
Tb927.4.1500	Tb927.8.7380	No
Tb927.11.7060	Tb927.10.2490	Yes
Tb11.v5.0442	Tb927.2.4000	No
Tb927.7.2740	Tb927.11.6640	No
Tb927.10.5450	Tb927.9.10400	No
Tb927.10.11050	Tb927.6.3930	No
Tb927.8.7020	Tb927.10.12890	No
Tb927.9.3640	Tb927.6.4930	No
Tb927.7.1730	Tb927.4.1860	Yes
Tb927.10.11870	Tb927.6.2140	No
Tb927.3.5050	Tb927.11.6300	Yes
Tb927.9.15210	Tb927.10.5330	Yes
Tb927.9.15190	Tb927.3.5050	No
Tb927.10.10030	Tb927.10.3710	Yes
Tb927.6.4410	Tb927.10.14420	No
Tb927.5.3520	Tb927.10.8040	No
Tb927.7.4570	Tb927.11.12850	No
Tb927.3.1680	Tb927.10.16120	No
Tb927.4.3550	Tb927.10.5610	No
Tb927.10.1950	Tb927.5.1090	No
Tb927.8.1320	Tb927.3.470	No
Tb927.10.4240	Tb927.5.3010	No
Tb927.10.3250	Tb927.5.1790	No
Tb927.8.5330	Tb927.11.13190	Yes
Tb927.10.6310	Tb927.9.15420	No
Tb927.10.3250	Tb927.5.1720	No
Tb927.7.4500	Tb927.9.2110	No
Tb927.3.1000	Tb927.4.3620	No
Tb927.5.1790	Tb927.8.3110	No
Tb927.6.4440	Tb927.9.13820	Yes
Tb927.9.11310	Tb927.3.3410	No
Tb927.11.13180	Tb927.10.7410	No
Tb927.1.4680	Tb927.9.4990	No
Tb927.5.930	Tb927.6.1590	No
Tb927.9.5960	Tb927.7.4420	No
Tb927.10.4620	Tb927.11.6330	Yes
Tb927.11.15020	Tb927.11.8970	Yes
Tb927.6.4000	Tb927.6.2740	No
Tb927.11.5520	Tb927.10.2560	Yes
Tb927.9.11380	Tb927.11.6300	No
Tb927.6.4930	Tb927.8.3170	No
Tb927.9.9630	Tb927.3.1010	No
Tb927.4.2670	Tb927.7.6260	No
Tb927.5.580	Tb11.02.5400	No
Tb927.7.3590	Tb927.7.840	No
Tb927.9.5150	Tb927.9.13820	No
Tb927.10.4000	Tb927.8.4430	No
Tb927.3.4760	Tb927.11.6180	No
Tb927.3.4840	Tb927.10.1500	No
Tb927.9.4190	Tb927.11.12790	No
Tb927.10.260	Tb927.1.2750	Yes
Tb927.2.4850	Tb927.11.1900	Yes
Tb927.11.6500	Tb927.10.5610	No
Tb927.3.4840	Tb927.10.14390	Yes
Tb927.9.2620	Tb927.11.4650	No
Tb927.11.10960	Tb927.11.2690	No
Tb927.9.1520	Tb927.10.7410	No
Tb927.11.10570	Tb927.10.380	No
Tb927.7.1110	Tb927.10.7930	Yes
Tb927.1.4690	Tb927.10.3710	No
Tb927.1.2990	Tb927.5.2070	No
Tb927.11.16830	Tb927.11.7270	Yes
Tb927.9.4190	Tb927.8.6060	Yes
Tb927.11.3380	Tb927.11.8970	Yes
Tb927.8.1960	Tb927.10.9330	No
Tb927.10.5050	Tb927.10.4640	No
Tb927.6.4540	Tb927.6.4770	No
Tb927.10.14140	Tb927.10.3710	Yes
Tb927.1.2100	Tb927.9.11350	No
Tb927.9.2520	Tb927.10.2100	No
Tb927.11.10790	Tb927.11.11360	No
Tb927.10.2560	Tb927.3.3900	Yes
Tb927.11.6440	Tb927.7.4070	No
Tb927.1.3950	Tb927.4.600	No
Tb927.10.1630	Tb927.11.6440	No
Tb927.11.9450	Tb927.11.7600	No
Tb927.7.5480	Tb927.10.6940	No
Tb927.9.8850	Tb927.11.8970	Yes
Tb927.9.8050	Tb927.1.2580	No
Tb927.11.5500	Tb927.9.13130	No
Tb927.11.1270	Tb927.5.4120	No
Tb927.6.1000	Tb927.10.2100	No
Tb927.11.7150	Tb927.3.2090	Yes
Tb927.7.280	Tb927.9.6290	No
Tb927.9.5900	Tb927.10.2890	Yes
Tb927.10.220	Tb927.11.9720	No
Tb927.9.12200	Tb927.11.10790	No
Tb927.11.2690	Tb927.10.3210	Yes
Tb927.10.6300	Tb927.8.6040	No
Tb927.8.5330	Tb927.10.6880	Yes
Tb927.5.4450	Tb927.3.4630	No
Tb927.11.1540	Tb927.6.950	No
Tb927.9.13440	Tb927.11.7170	No
Tb927.9.5900	Tb927.1.3950	Yes
Tb927.6.2860	Tb927.11.15680	No
Tb927.11.7060	Tb927.8.1990	No
Tb927.10.14030	Tb927.7.2570	No
Tb927.6.3050	Tb927.10.2890	No
Tb927.6.2420	Tb927.9.5900	No
Tb927.11.10030	Tb927.11.16280	No
Tb927.5.1000	Tb927.9.1520	No
Tb927.11.1100	Tb927.10.16120	Yes
Tb927.2.1140	Tb927.9.5900	Yes
Tb927.11.12850	Tb927.10.6880	No
Tb927.11.4900	Tb927.10.10850	No
Tb927.10.14390	Tb927.10.2240	No
Tb927.9.2620	Tb927.11.6000	No
Tb927.11.15940	Tb927.1.4680	No
Tb927.10.7910	Tb927.5.3010	No
Tb927.8.1210	Tb927.7.1110	No
Tb927.10.14600	Tb927.11.1450	No
Tb927.8.6150	Tb927.11.11360	No
Tb927.10.8490	Tb927.11.10960	No
Tb927.8.6150	Tb927.11.3590	No
Tb927.10.13780	Tb927.9.8070	No
Tb927.10.14820	Tb927.4.1300	No
Tb927.8.4880	Tb927.7.3770	No
Tb927.10.11050	Tb927.9.2110	No
Tb927.7.2570	Tb927.9.12110	No
Tb927.9.4360	Tb927.3.1820	No
Tb927.4.3740	Tb927.4.4510	No
Tb927.4.4910	Tb927.7.7040	No
Tb927.10.7930	Tb927.8.2540	Yes
Tb927.10.15180	Tb927.9.12320	No
Tb927.11.8200	Tb927.11.14020	No
Tb927.1.4100	Tb927.6.850	No
Tb927.10.7410	Tb927.9.6290	Yes
Tb927.10.15120	Tb927.11.10790	No
Tb927.10.13430	Tb927.10.1500	No
Tb927.7.2740	Tb927.10.13950	No
Tb927.11.11680	Tb927.2.4400	No
Tb927.11.11460	Tb927.2.5060	No
Tb927.1.1240	Tb927.8.6060	No
Tb927.7.5170	Tb927.11.16280	No
Tb927.11.10570	Tb927.10.10400	No
Tb927.8.4790	Tb927.3.1920	No
Tb927.7.4570	Tb927.10.10890	Yes
Tb927.11.3310	Tb927.3.2100	Yes
Tb927.11.5050	Tb927.8.7170	No
Tb927.9.5900	Tb927.10.12260	Yes
Tb927.10.6310	Tb927.11.6140	No
Tb927.11.1250	Tb927.2.4400	Yes
Tb927.9.4210	Tb927.3.3900	No
Tb927.10.3970	Tb927.7.1790	No
Tb927.8.5630	Tb927.7.1780	No
Tb927.10.7330	Tb927.10.560	No
Tb927.10.10400	Tb927.7.3050	No
Tb927.10.1080	Tb927.10.12700	No
Tb927.11.6980	Tb927.10.4710	No
Tb927.10.3990	Tb927.7.1780	No
Tb927.9.9310	Tb927.2.4740	No
Tb927.8.4780	Tb927.5.930	No
Tb927.10.4080	Tb927.8.690	No
Tb927.9.5750	Tb927.3.4630	No
Tb927.11.6180	Tb927.9.6070	Yes
Tb927.11.9720	Tb927.11.11360	No
Tb927.9.5900	Tb927.3.4260	Yes
Tb927.6.2010	Tb927.11.7270	No
Tb927.10.4110	Tb927.5.4460	No
Tb927.11.7150	Tb927.6.950	No
Tb927.9.10500	Tb927.2.4110	Yes
Tb927.11.16600	Tb927.9.13510	No
Tb927.7.3410	Tb927.9.9450	Yes
Tb927.10.2530	Tb927.9.8100	No
Tb927.11.15880	Tb927.11.2060	Yes
Tb927.10.7960	Tb927.4.4660	No
Tb927.11.16730	Tb927.6.3740	Yes
Tb927.5.4460	Tb927.11.3590	No
Tb927.4.210	Tb927.2.4590	No
Tb927.9.4350	Tb927.5.4420	No
Tb927.11.4300	Tb927.11.16280	No
Tb927.4.2070	Tb927.4.3590	No
Tb927.3.4970	Tb927.8.3370	No
Tb927.8.5690	Tb927.6.4990	No
Tb927.11.2690	Tb927.8.2740	No
Tb927.4.1300	Tb927.11.8970	Yes
Tb927.11.15880	Tb927.5.4460	No
Tb927.11.5520	Tb927.6.2420	No
Tb927.8.8170	Tb927.3.5490	No
Tb927.1.3830	Tb927.10.4130	No
Tb927.11.11230	Tb927.4.1790	No
Tb927.10.15590	Tb927.8.2550	No
Tb927.4.4980	Tb927.5.800	No
Tb927.2.100	Tb927.5.1090	No
Tb927.9.6090	Tb927.5.2260	No
Tb927.9.14480	Tb927.7.2330	No
Tb927.10.3560	Tb927.5.2940	No
Tb927.11.11900	Tb927.10.4640	Yes
Tb927.2.4370	Tb927.2.4590	No
Tb927.10.15010	Tb927.7.590	No
Tb927.9.11880	Tb927.8.5280	No
Tb927.9.14370	Tb927.9.11380	No
Tb927.7.5000	Tb927.10.7330	No
Tb927.11.6210	Tb927.10.13670	No
Tb927.5.4560	Tb927.5.2320	No
Tb927.10.5790	Tb927.9.1960	No
Tb927.9.15210	Tb927.7.5000	No
Tb927.11.680	Tb927.7.1040	No
Tb927.11.14730	Tb927.1.4830	No
Tb927.4.210	Tb927.11.11330	No
Tb927.10.11030	Tb927.4.3620	No
Tb927.6.1770	Tb927.3.3310	No
Tb927.10.3940	Tb927.11.6300	Yes
Tb927.11.3740	Tb927.11.14130	No
Tb927.10.1070	Tb927.9.8680	No
Tb927.9.15150	Tb927.3.5050	Yes
Tb927.10.3280	Tb927.5.4460	No
Tb927.7.4970	Tb927.6.4840	No
Tb927.3.5320	Tb927.3.3100	No
Tb927.11.3440	Tb927.4.2350	No
Tb927.10.7570	Tb927.10.14600	No
Tb927.10.11260	Tb927.5.1510	No
Tb927.4.560	Tb927.3.4670	No
Tb927.9.15070	Tb927.1.3830	No
Tb927.10.1250	Tb927.5.2940	No
Tb927.9.5960	Tb927.6.1260	No
Tb927.10.6020	Tb927.11.16080	No
Tb927.11.11690	Tb927.11.2470	No
Tb927.9.13780	Tb927.11.10150	No
Tb927.9.9730	Tb927.5.930	No
Tb927.10.7410	Tb927.7.4070	No
Tb927.11.10150	Tb927.10.13300	No
Tb927.10.9800	Tb927.10.7570	No
Tb927.9.12110	Tb927.5.1470	No
Tb927.10.1250	Tb927.10.2120	No
Tb927.10.9150	Tb927.11.15880	No
Tb927.8.1860	Tb927.6.1570	No
Tb927.7.6380	Tb927.5.3260	No
Tb927.11.3070	Tb927.10.3560	No
Tb927.10.1500	Tb927.10.10390	No
Tb927.5.3410	Tb927.7.3430	Yes
Tb927.4.3550	Tb927.10.5360	No
Tb927.4.3000	Tb927.1.4400	No
Tb927.4.3550	Tb927.10.5330	No
Tb927.6.2740	Tb927.10.2560	No
Tb927.9.4200	Tb927.10.6880	No
Tb927.9.8050	Tb927.7.5000	No
Tb927.3.5240	Tb927.7.3050	No
Tb927.11.900	Tb927.1.2340	No
Tb927.5.3410	Tb927.8.3300	Yes
Tb927.2.100	Tb927.5.2940	No
Tb927.4.2000	Tb927.4.1270	Yes
Tb927.4.2310	Tb927.5.2940	No
Tb927.1.190	Tb927.1.3950	No
Tb927.11.6500	Tb927.11.6140	No
Tb927.9.15420	Tb927.11.2060	Yes
Tb927.8.5290	Tb927.11.9910	No
Tb927.10.2490	Tb927.7.4970	No
Tb927.7.2100	Tb927.3.3900	Yes
Tb927.3.1790	Tb927.10.1100	No
Tb927.3.5050	Tb927.11.10790	No
Tb927.10.1620	Tb927.9.13970	No
Tb927.10.3990	Tb927.3.3900	No
Tb927.11.6270	Tb927.11.14120	No
Tb927.7.2700	Tb927.11.5520	Yes
Tb927.6.3130	Tb927.10.6940	No
Tb927.5.1900	Tb927.2.4850	No
Tb927.4.450	Tb927.7.6090	No
Tb927.9.15070	Tb927.11.7150	No
Tb927.10.5460	Tb927.3.5050	No
Tb927.11.16830	Tb927.7.4420	Yes
Tb927.2.4530	Tb927.5.1090	No
Tb927.3.4630	Tb927.10.2490	No
Tb927.10.4000	Tb927.6.2420	No
Tb927.11.1540	Tb927.1.4690	No
Tb927.11.2530	Tb927.5.1790	No
Tb927.5.1270	Tb927.9.8060	No
Tb927.7.7500	Tb927.11.15550	No
Tb927.9.14370	Tb927.7.5170	No
Tb927.9.14430	Tb927.4.1080	No
Tb927.5.1360	Tb927.11.5180	No
Tb927.11.9080	Tb927.5.3850	No
Tb927.5.1900	Tb927.8.3150	No
Tb927.10.6310	Tb927.9.15150	No
Tb927.10.7330	Tb927.11.4820	No
Tb927.11.6630	Tb927.8.6970	No
Tb927.3.1580	Tb927.11.5850	No
Tb927.8.2050	Tb927.1.4690	No
Tb927.9.10770	Tb927.11.7900	No
Tb927.10.9990	Tb927.9.3170	No
Tb927.3.4160	Tb927.10.1420	No
Tb927.9.7590	Tb927.7.3680	No
Tb927.6.4540	Tb927.10.11970	No
Tb927.9.8850	Tb927.7.1320	Yes
Tb927.10.14980	Tb927.10.2640	No
Tb927.11.4300	Tb927.5.4460	No
Tb927.11.11230	Tb927.10.5330	No
Tb927.8.2050	Tb927.10.2490	No
Tb927.9.2520	Tb927.7.2980	No
Tb927.9.7190	Tb927.10.14860	No
Tb927.3.4750	Tb927.11.2500	No
Tb927.11.16130	Tb927.9.12570	No
Tb927.5.3820	Tb927.8.6110	No
Tb927.11.1540	Tb927.3.4650	No
Tb927.5.580	Tb927.6.2420	No
Tb927.10.13850	Tb927.6.4540	Yes
Tb927.11.11470	Tb927.3.4130	No
Tb927.10.3250	Tb927.4.4600	No
Tb927.10.3250	Tb927.4.4610	No
Tb927.2.4110	Tb927.6.4840	No
Tb927.8.5330	Tb927.11.12850	Yes
Tb927.5.4450	Tb927.2.5240	No
Tb927.11.14130	Tb927.9.3990	No
Tb927.9.1750	Tb927.3.4250	No
Tb927.11.10200	Tb927.9.5750	No
Tb11.v5.0553	Tb927.11.9040	No
Tb927.6.1990	Tb927.9.13820	Yes
Tb927.10.4110	Tb927.11.6300	No
Tb927.5.960	Tb11.v5.0553	No
Tb927.10.4080	Tb927.8.1440	No
Tb927.2.1140	Tb927.8.6060	No
Tb927.10.13430	Tb927.10.4000	Yes
Tb927.3.3310	Tb927.9.3990	No
Tb927.10.2490	Tb927.10.6740	No
Tb927.8.2030	Tb927.11.3650	Yes
[truncated: 11,869 more rows]

## Sheet: TbCF-OR net
Orthogonal reproducible network (TbCF-OR)
each node represents a protein and each row an interaction
First Node	Second Node
Tb927.11.14090	Tb927.10.2530
Tb927.10.180	Tb927.7.7420
Tb927.7.1300	Tb927.8.5600
Tb927.11.190	Tb927.10.2560
Tb927.9.8850	Tb927.9.6290
Tb927.6.640	Tb927.5.1470
Tb927.7.1730	Tb927.11.11230
Tb927.5.3820	Tb927.11.3730
Tb927.6.2060	Tb927.10.14000
Tb927.11.3740	Tb927.11.11820
Tb927.7.3330	Tb927.10.10890
Tb927.11.6270	Tb927.11.16230
Tb927.10.2100	Tb927.10.2560
Tb927.8.2540	Tb927.8.6060
Tb927.11.11470	Tb927.5.1510
Tb927.10.10280	Tb927.3.3760
Tb927.7.2640	Tb927.11.2610
Tb927.3.770	Tb927.8.4550
Tb927.9.15360	Tb927.8.1330
Tb927.10.7930	Tb927.11.5440
Tb927.6.2060	Tb927.5.580
Tb927.11.10990	Tb927.9.13380
Tb927.10.6800	Tb927.11.740
Tb927.1.3950	Tb927.2.4110
Tb927.9.11270	Tb927.8.3150
Tb927.8.6150	Tb927.9.6070
Tb927.10.5010	Tb927.5.1810
Tb927.6.950	Tb927.9.5210
Tb927.5.1160	Tb927.11.14100
Tb927.5.4560	Tb927.7.4070
Tb927.4.2310	Tb927.10.3710
Tb927.11.190	Tb927.10.8230
Tb927.10.10400	Tb927.10.11260
Tb927.11.760	Tb927.9.7770
Tb927.11.7380	Tb927.10.2100
Tb927.10.13300	Tb927.6.1250
Tb927.11.5450	Tb927.11.7460
Tb927.11.10960	Tb927.10.2490
Tb927.11.9420	Tb927.11.2470
Tb927.9.14370	Tb927.8.1330
Tb927.10.9830	Tb927.5.2930
Tb927.10.14600	Tb927.11.11680
Tb927.11.5450	Tb927.10.11970
Tb927.7.3410	Tb927.3.3190
Tb927.9.15360	Tb927.10.7570
Tb927.8.1440	Tb927.8.5120
Tb927.11.5450	Tb927.3.4500
Tb927.6.2170	Tb927.8.2740
Tb927.10.11970	Tb927.11.5440
Tb927.11.4360	Tb927.5.1160
Tb927.9.6510	Tb927.5.1510
Tb927.9.8850	Tb927.4.1300
Tb927.9.2620	Tb927.3.970
Tb927.8.6170	Tb927.10.10890
Tb927.11.6180	Tb927.7.3680
Tb927.9.12110	Tb927.10.10390
Tb927.9.15420	Tb927.10.3940
Tb927.11.7270	Tb927.10.6030
Tb927.3.3310	Tb927.7.1040
Tb927.8.6060	Tb927.10.4560
Tb927.6.4590	Tb927.10.4000
Tb927.7.6090	Tb927.10.8270
Tb927.3.1380	Tb927.5.1710
Tb927.11.16480	Tb927.10.13360
Tb927.11.4820	Tb927.11.680
Tb927.3.4750	Tb927.11.12790
Tb927.10.6400	Tb927.7.1320
Tb927.9.1520	Tb927.11.880
Tb927.11.6160	Tb927.10.12360
Tb927.7.1730	Tb927.10.11390
Tb927.10.13300	Tb927.5.4040
Tb927.7.280	Tb927.8.6390
Tb927.11.6180	Tb927.10.11390
Tb927.11.16150	Tb927.3.1030
Tb927.9.15420	Tb927.11.11820
Tb927.7.5170	Tb927.10.11390
Tb927.8.7410	Tb927.2.1560
Tb927.10.2100	Tb927.10.6400
Tb927.11.11590	Tb927.3.1680
Tb927.11.8970	Tb927.3.2230
Tb927.10.4710	Tb927.10.230
Tb927.10.450	Tb927.10.1170
Tb927.6.2060	Tb927.10.11970
Tb927.9.15210	Tb927.11.9720
Tb927.5.4560	Tb927.10.6880
Tb927.9.15210	Tb927.4.1860
Tb927.2.4110	Tb927.8.2030
Tb927.8.5330	Tb927.10.5840
Tb927.11.7150	Tb927.9.5040
Tb927.1.3950	Tb927.6.3740
Tb927.10.13360	Tb927.7.3500
Tb927.5.960	Tb927.11.9040
Tb927.8.4540	Tb927.9.4680
Tb927.8.5890	Tb927.11.9860
Tb927.9.11380	Tb927.10.14600
Tb927.11.3690	Tb927.8.5120
Tb927.10.2100	Tb927.10.7410
Tb927.11.9420	Tb927.11.6590
Tb927.11.5050	Tb927.1.3950
Tb927.9.15210	Tb927.9.8070
Tb927.3.3450	Tb927.11.740
Tb927.2.450	Tb927.8.2640
Tb927.9.13820	Tb927.3.3760
Tb927.4.3590	Tb927.10.10890
Tb927.10.2730	Tb927.9.8450
Tb927.11.1020	Tb927.8.6060
Tb927.7.3180	Tb927.2.5240
Tb927.10.2490	Tb927.9.10100
Tb927.10.4000	Tb927.9.7770
Tb927.11.9710	Tb927.7.1040
Tb927.9.1380	Tb927.5.1160
Tb927.11.900	Tb927.7.7040
Tb927.10.4330	Tb927.8.6970
Tb927.11.3240	Tb927.11.1900
Tb927.9.4190	Tb927.11.1020
Tb927.10.6400	Tb927.8.3690
Tb927.3.5240	Tb927.3.770
Tb927.11.1020	Tb927.10.2560
Tb927.7.5170	Tb927.7.1040
Tb927.11.5450	Tb927.10.2560
Tb927.11.6180	Tb927.11.3590
Tb927.9.4190	Tb927.10.4000
Tb927.11.940	Tb927.6.1200
Tb927.7.5210	Tb927.6.2280
Tb927.9.12110	Tb927.6.2280
Tb927.10.7410	Tb927.8.3690
Tb927.10.14030	Tb927.9.12110
Tb927.4.210	Tb927.2.380
Tb927.10.2560	Tb927.8.6110
Tb927.5.2570	Tb927.11.7020
Tb927.6.4000	Tb927.11.4700
Tb927.11.4700	Tb927.10.2100
Tb927.8.6110	Tb927.10.11970
Tb927.7.4000	Tb927.2.4110
Tb927.11.11000	Tb927.3.3100
Tb927.6.4440	Tb927.4.2040
Tb927.9.5900	Tb927.10.14000
Tb927.6.700	Tb927.3.3760
Tb927.10.7410	Tb927.8.2540
Tb927.6.4770	Tb927.1.1240
Tb927.6.2060	Tb927.10.1500
Tb927.1.2990	Tb927.5.3410
Tb927.6.4540	Tb927.7.5210
Tb927.6.4000	Tb927.10.6910
Tb927.11.11230	Tb927.7.1040
Tb927.6.950	Tb927.10.14140
Tb927.4.2280	Tb927.6.3870
Tb927.11.3230	Tb927.9.6070
Tb927.11.760	Tb927.11.880
Tb927.6.2740	Tb927.11.11330
Tb927.11.10240	Tb927.10.7410
Tb927.10.12890	Tb927.11.16130
Tb927.10.6060	Tb927.7.2400
Tb927.10.3580	Tb927.8.3170
Tb927.6.950	Tb927.5.2940
Tb927.11.3380	Tb927.6.4000
Tb927.11.8200	Tb927.8.1330
Tb927.11.6180	Tb927.7.2340
Tb927.6.4480	Tb927.6.4840
Tb927.10.6400	Tb927.2.4110
Tb927.7.4420	Tb927.10.230
Tb927.8.5330	Tb927.9.4200
Tb927.9.7550	Tb927.9.12110
Tb927.7.7040	Tb927.10.2890
Tb927.11.3230	Tb927.9.15360
Tb927.9.9820	Tb927.10.10030
Tb927.9.14480	Tb927.10.3560
Tb927.10.4640	Tb927.5.3800
Tb927.9.12570	Tb927.10.10890
Tb927.11.12790	Tb927.10.6910
Tb927.3.5050	Tb927.10.3940
Tb927.9.15210	Tb927.8.1330
Tb927.11.11770	Tb927.7.6890
Tb927.3.4750	Tb927.1.1240
Tb927.9.11120	Tb927.11.5500
Tb927.1.2340	Tb927.10.6400
Tb11.02.5400	Tb927.10.4560
Tb927.2.1560	Tb927.11.880
Tb927.6.4670	Tb927.7.6180
Tb927.7.2380	Tb927.4.2540
Tb927.4.100	Tb927.10.4560
Tb927.11.10270	Tb927.4.2350
Tb927.6.4440	Tb927.7.4520
Tb927.9.15420	Tb927.8.6150
Tb927.11.3230	Tb927.11.9720
Tb927.7.5160	Tb927.10.5010
Tb927.3.3760	Tb927.7.1320
Tb927.9.15210	Tb927.11.11230
Tb927.9.7770	Tb927.8.6060
Tb927.11.13280	Tb927.11.1710
Tb927.4.2040	Tb927.11.11330
Tb927.10.7110	Tb927.9.5210
Tb927.11.7060	Tb927.8.5330
Tb927.10.7620	Tb927.3.2840
Tb927.8.2540	Tb927.11.5440
Tb927.9.11000	Tb927.8.1440
Tb927.11.16480	Tb927.8.2740
Tb927.7.5000	Tb927.6.4980
Tb927.11.15420	Tb927.6.4370
Tb927.3.3900	Tb927.7.2700
Tb927.2.4590	Tb927.8.6110
Tb927.3.5340	Tb927.11.12790
Tb927.11.10240	Tb927.3.2230
Tb927.11.11460	Tb927.11.2650
Tb927.8.1610	Tb927.1.2100
Tb927.7.7040	Tb927.11.5440
Tb927.6.4760	Tb927.7.4500
Tb927.10.14240	Tb927.3.4750
Tb927.10.6400	Tb927.10.4560
Tb927.4.430	Tb927.10.6080
Tb927.11.5520	Tb927.8.6110
Tb927.6.1570	Tb927.10.1500
Tb927.7.280	Tb927.7.4060
Tb927.6.3740	Tb927.8.2540
Tb927.7.5940	Tb927.10.16120
Tb927.10.7930	Tb927.8.6060
Tb927.11.5450	Tb927.3.2230
Tb927.10.14990	Tb927.10.1170
Tb927.4.430	Tb927.7.4420
Tb927.11.16830	Tb927.9.11270
Tb927.11.6170	Tb927.7.1130
Tb927.10.6400	Tb927.10.2890
Tb927.3.2230	Tb927.8.6060
Tb927.10.4000	Tb927.7.190
Tb927.7.280	Tb927.8.4540
Tb927.3.1170	Tb927.6.1900
Tb927.8.6150	Tb927.9.15360
Tb927.10.7930	Tb927.10.8020
Tb927.10.6880	Tb927.11.5450
Tb927.10.6300	Tb927.3.770
Tb927.10.4640	Tb927.5.1710
Tb927.11.9710	Tb927.10.7330
Tb927.11.6170	Tb927.6.700
Tb927.11.9720	Tb927.8.6150
Tb927.1.3030	Tb927.10.3570
Tb927.2.4370	Tb927.6.3740
Tb927.3.3300	Tb927.8.6440
Tb927.3.1690	Tb927.3.1790
Tb927.3.3900	Tb927.6.3740
Tb927.8.2850	Tb927.10.3650
Tb927.10.1990	Tb927.7.4790
Tb927.2.4110	Tb927.9.9820
Tb927.6.4000	Tb927.9.13820
Tb927.11.5450	Tb927.10.4560
Tb927.11.7150	Tb927.8.5330
Tb927.10.12260	Tb927.11.1020
Tb927.11.12230	Tb927.11.10240
Tb927.6.4650	Tb927.11.9860
Tb927.9.11880	Tb927.5.1510
Tb927.10.15120	Tb927.11.2060
Tb927.11.1890	Tb927.4.2740
Tb927.9.4520	Tb927.10.10890
Tb927.10.16100	Tb927.9.7770
Tb927.1.2340	Tb927.2.3030
Tb927.10.11970	Tb927.10.2890
Tb927.11.5840	Tb927.7.7420
Tb927.9.4500	Tb927.10.10360
Tb927.2.450	Tb927.9.13820
Tb927.9.5900	Tb927.4.3590
Tb927.9.15420	Tb927.4.1790
Tb927.11.1890	Tb927.8.2740
Tb927.7.1910	Tb927.9.5040
Tb927.10.2840	Tb927.11.3590
Tb927.10.560	Tb927.10.5330
Tb927.9.15210	Tb927.7.1730
Tb927.11.2530	Tb927.10.3580
Tb927.9.11310	Tb927.10.6080
Tb927.9.5040	Tb927.10.2490
Tb927.8.1990	Tb927.4.3590
Tb927.10.13360	Tb927.8.3690
Tb927.9.1380	Tb927.8.5120
Tb927.3.3630	Tb927.5.1470
Tb927.3.1680	Tb927.5.3800
Tb927.8.6170	Tb927.4.3590
Tb927.11.16600	Tb927.11.6270
Tb927.11.5450	Tb927.10.7930
Tb927.6.2060	Tb927.9.12110
Tb927.9.10230	Tb927.11.880
Tb927.9.5900	Tb927.1.2330
Tb927.11.16830	Tb927.8.3150
Tb927.11.3380	Tb927.10.2560
Tb927.3.1120	Tb927.6.2790
Tb927.10.6820	Tb927.9.14430
Tb927.10.11700	Tb927.9.8450
Tb927.7.710	Tb927.10.4560
Tb927.11.14250	Tb927.11.1900
Tb927.1.3950	Tb927.8.2540
Tb927.10.5120	Tb927.10.8210
Tb927.11.1890	Tb927.3.2230
Tb927.6.4000	Tb927.10.16100
Tb927.10.10890	Tb927.6.3740
Tb927.3.2090	Tb927.9.5040
Tb927.10.14820	Tb927.7.3500
Tb927.4.430	Tb927.10.6030
Tb927.7.1130	Tb927.11.9860
Tb927.4.2040	Tb927.4.1300
Tb927.11.7060	Tb927.10.2490
Tb927.7.1730	Tb927.4.1860
Tb927.3.5050	Tb927.11.6300
Tb927.9.15210	Tb927.10.5330
Tb927.10.10030	Tb927.10.3710
Tb927.8.5330	Tb927.11.13190
Tb927.6.4440	Tb927.9.13820
Tb927.10.4620	Tb927.11.6330
Tb927.11.15020	Tb927.11.8970
Tb927.11.5520	Tb927.10.2560
Tb927.10.260	Tb927.1.2750
Tb927.2.4850	Tb927.11.1900
Tb927.3.4840	Tb927.10.14390
Tb927.7.1110	Tb927.10.7930
Tb927.11.16830	Tb927.11.7270
Tb927.9.4190	Tb927.8.6060
Tb927.11.3380	Tb927.11.8970
Tb927.10.14140	Tb927.10.3710
Tb927.10.2560	Tb927.3.3900
Tb927.9.8850	Tb927.11.8970
Tb927.11.7150	Tb927.3.2090
Tb927.9.5900	Tb927.10.2890
Tb927.11.2690	Tb927.10.3210
Tb927.8.5330	Tb927.10.6880
Tb927.9.5900	Tb927.1.3950
Tb927.11.1100	Tb927.10.16120
Tb927.2.1140	Tb927.9.5900
Tb927.10.7930	Tb927.8.2540
Tb927.10.7410	Tb927.9.6290
Tb927.7.4570	Tb927.10.10890
Tb927.11.3310	Tb927.3.2100
Tb927.9.5900	Tb927.10.12260
Tb927.11.1250	Tb927.2.4400
Tb927.11.6180	Tb927.9.6070
Tb927.9.5900	Tb927.3.4260
Tb927.9.10500	Tb927.2.4110
Tb927.7.3410	Tb927.9.9450
Tb927.11.15880	Tb927.11.2060
Tb927.11.16730	Tb927.6.3740
Tb927.4.1300	Tb927.11.8970
Tb927.11.11900	Tb927.10.4640
Tb927.10.3940	Tb927.11.6300
Tb927.9.15150	Tb927.3.5050
Tb927.5.3410	Tb927.7.3430
Tb927.5.3410	Tb927.8.3300
Tb927.4.2000	Tb927.4.1270
Tb927.9.15420	Tb927.11.2060
Tb927.7.2100	Tb927.3.3900
Tb927.7.2700	Tb927.11.5520
Tb927.11.16830	Tb927.7.4420
Tb927.9.8850	Tb927.7.1320
Tb927.10.13850	Tb927.6.4540
Tb927.8.5330	Tb927.11.12850
Tb927.6.1990	Tb927.9.13820
Tb927.10.13430	Tb927.10.4000
Tb927.8.2030	Tb927.11.3650
Tb927.5.1660	Tb927.5.950
Tb927.11.760	Tb927.10.2560
Tb927.2.5980	Tb927.9.14550
Tb927.11.4910	Tb927.11.3650
Tb927.11.5520	Tb927.8.2740
Tb927.9.14370	Tb927.9.15210
Tb927.9.5890	Tb927.6.2170
Tb927.11.12230	Tb927.5.1520
Tb927.7.4520	Tb927.10.2100
Tb927.7.1320	Tb927.11.4700
Tb927.5.1360	Tb927.9.9780
Tb927.11.11680	Tb927.11.1450
Tb927.10.5840	Tb927.4.3590
Tb927.10.12260	Tb927.10.2890
Tb927.11.13180	Tb927.10.2560
Tb927.10.10280	Tb927.2.3030
Tb927.3.5050	Tb927.11.14020
Tb927.11.5520	Tb927.6.2790
Tb927.2.4370	Tb927.6.2740
Tb927.10.660	Tb927.10.2010
Tb927.9.9310	Tb927.3.1690
Tb927.5.780	Tb927.9.11310
Tb927.11.7460	Tb927.8.2540
Tb927.10.7930	Tb927.6.3740
Tb927.10.13360	Tb927.7.2640
Tb927.10.10030	Tb927.8.5330
Tb927.4.400	Tb927.9.9450
Tb927.2.4590	Tb927.10.2560
Tb927.11.16480	Tb927.9.6290
Tb927.9.12110	Tb927.7.1110
Tb927.10.4330	Tb927.10.660
Tb927.7.190	Tb927.7.4390
Tb927.8.6060	Tb927.8.6110
Tb927.10.2890	Tb927.11.11330
Tb927.8.1330	Tb927.8.6150
Tb927.10.10280	Tb927.8.6110
Tb927.9.15420	Tb927.3.3310
Tb927.10.9830	Tb927.3.1690
Tb927.11.16130	Tb927.10.10890
Tb927.8.5330	Tb927.10.14140
Tb927.6.5070	Tb927.11.7890
Tb927.10.6020	Tb927.3.5060
Tb927.10.10390	Tb927.11.5440
Tb927.9.4310	Tb927.10.2100
Tb927.11.2650	Tb927.4.1300
Tb927.8.3690	Tb927.11.5090
Tb927.7.5480	Tb927.8.1990
Tb927.10.12820	Tb927.9.5040
Tb927.11.11080	Tb927.9.8850
Tb927.4.1300	Tb927.6.2170
Tb927.9.9820	Tb927.4.600
Tb927.10.14140	Tb927.11.12850
Tb927.8.2540	Tb927.11.16130
Tb927.9.6510	Tb927.11.13890
Tb927.3.3310	Tb927.11.9980
Tb927.9.6510	Tb927.4.3690
Tb927.10.10030	Tb927.9.5040
Tb927.9.5900	Tb927.8.6110
Tb927.10.10280	Tb927.10.6400
Tb927.2.5240	Tb927.11.16770
Tb927.9.11490	Tb927.1.3180
Tb927.11.1540	Tb927.8.6170
Tb927.10.13360	Tb927.8.2740
Tb927.9.13820	Tb927.11.740
Tb927.10.3580	Tb927.7.3050
Tb927.6.2740	Tb927.10.4560
Tb927.10.2620	Tb927.8.5120
Tb927.9.15420	Tb927.7.3680
Tb927.11.5520	Tb927.3.2230
Tb927.10.1630	Tb927.8.2520
Tb927.9.14370	Tb927.11.11230
Tb927.11.6180	Tb927.6.4980
Tb927.10.2100	Tb927.8.3530
Tb927.9.7260	Tb927.10.10830
Tb927.3.4880	Tb927.7.5210
Tb927.6.3740	Tb927.8.3690
Tb927.10.10850	Tb927.3.4500
Tb927.10.10850	Tb927.8.6170
Tb927.10.12710	Tb927.9.10230
Tb927.3.1680	Tb927.5.1710
Tb927.3.3900	Tb927.8.6060
Tb927.9.4360	Tb927.6.2230
Tb927.5.1710	Tb927.10.16120
Tb927.8.5330	Tb927.5.1090
Tb927.8.3150	Tb927.11.1900
Tb927.7.2700	Tb927.10.2560
Tb927.11.5500	Tb927.2.4400
Tb927.11.190	Tb927.10.13360
Tb927.7.4520	Tb927.11.4700
Tb927.9.5210	Tb927.11.13190
Tb927.11.7170	Tb927.10.3710
Tb927.9.8850	Tb927.11.4700
Tb927.10.10850	Tb927.10.10890
Tb927.10.220	Tb927.9.8070
Tb927.11.10150	Tb927.11.13890
Tb927.10.1250	Tb927.4.2310
Tb927.10.14030	Tb927.11.12940
Tb927.8.1990	Tb927.8.6170
Tb927.8.3150	Tb927.10.8190
Tb927.3.3900	Tb927.9.7770
Tb927.9.15210	Tb927.10.3940
Tb927.9.5040	Tb927.4.1540
Tb927.6.4370	Tb927.5.2570
Tb927.3.5060	Tb927.6.850
Tb927.8.1500	Tb927.10.8430
Tb927.11.18680	Tb927.6.2740
Tb927.4.360	Tb927.10.7420
Tb927.3.2230	Tb927.8.3530
Tb927.2.1560	Tb927.7.4070
Tb927.11.900	Tb927.1.3950
Tb927.9.8850	Tb927.11.15910
Tb927.10.3280	Tb927.10.220
Tb927.2.5980	Tb927.3.3190
Tb927.11.3570	Tb927.10.12260
Tb927.5.950	Tb927.9.9840
Tb927.10.7570	Tb927.10.1990
Tb927.11.9420	Tb927.4.2000
Tb927.10.2490	Tb927.11.9590
Tb927.10.3280	Tb927.9.15360
Tb927.3.3310	Tb927.10.14600
Tb927.11.11230	Tb927.8.1330
Tb927.10.4740	Tb927.10.3710
Tb927.11.7900	Tb927.2.1560
Tb927.3.1790	Tb927.11.11680
Tb927.1.2330	Tb927.6.3740
Tb927.10.13360	Tb927.3.2230
Tb927.6.4540	Tb927.10.4000
Tb927.10.2100	Tb927.2.1560
Tb927.1.2990	Tb927.3.1690
Tb927.11.11460	Tb927.10.2560
Tb927.2.5240	Tb927.10.6940
Tb927.9.12570	Tb927.8.1990
Tb927.11.16130	Tb927.6.3740
Tb927.11.7380	Tb927.10.6400
Tb927.9.8100	Tb927.11.740
Tb927.11.10150	Tb927.2.4400
Tb927.7.4290	Tb927.8.7410
Tb927.8.2540	Tb927.8.6110
Tb927.6.2740	Tb927.8.6060
Tb927.9.13820	Tb927.6.2740
Tb927.11.800	Tb927.6.2280
Tb927.11.9530	Tb927.11.6870
Tb927.11.12790	Tb927.11.3570
Tb927.11.18680	Tb927.9.5900
Tb927.7.3680	Tb927.9.15360
Tb927.10.520	Tb927.10.9830
Tb927.11.4700	Tb927.6.3740
Tb927.9.4210	Tb927.10.6400
Tb927.10.13360	Tb927.10.14820
Tb927.9.12570	Tb927.10.7410
Tb927.10.2890	Tb927.6.3740
Tb927.11.10960	Tb927.10.3650
Tb927.9.4520	Tb927.11.12850
Tb927.9.7550	Tb927.10.14000
Tb927.10.4000	Tb927.2.4590
Tb927.9.5150	Tb927.10.2560
Tb927.8.1330	Tb927.3.5050
Tb927.10.4110	Tb927.4.1860
Tb927.4.1500	Tb927.6.2230
Tb927.11.9720	Tb927.7.1040
Tb927.3.3900	Tb927.2.4590
Tb927.11.6180	Tb927.10.5330
Tb927.9.5890	Tb927.2.1560
Tb927.10.3280	Tb927.10.5610
Tb927.2.4110	Tb927.7.3620
Tb927.1.3010	Tb927.8.620
Tb927.5.4460	Tb927.11.11360
Tb927.6.2740	Tb927.7.2980
Tb927.7.1300	Tb927.8.6390
Tb927.9.8070	Tb927.11.14130
Tb927.4.2040	Tb927.10.10890
Tb927.9.13650	Tb927.8.4540
Tb927.11.4300	Tb927.9.15150
Tb927.10.11390	Tb927.4.1860
Tb927.9.11380	Tb927.10.1100
Tb927.11.1890	Tb927.11.5520
Tb927.1.1730	Tb927.10.10830
Tb927.11.5450	Tb927.11.16130
Tb927.11.2060	Tb927.9.6070
Tb927.10.7110	Tb927.10.2490
Tb927.8.2740	Tb927.2.1560
Tb927.11.800	Tb927.7.5210
Tb927.11.11230	Tb927.8.6150
Tb927.4.1860	Tb927.4.1790
Tb927.11.10150	Tb927.11.11470
Tb927.3.3900	Tb927.6.2790
Tb927.9.15210	Tb927.3.5050
Tb927.11.2910	Tb927.8.620
Tb927.5.1090	Tb927.10.14140
Tb927.5.2570	Tb927.10.6030
Tb927.2.4590	Tb927.8.6060
Tb927.9.8850	Tb927.9.13820
Tb927.11.14050	Tb927.11.15270
Tb927.11.15550	Tb927.8.5600
Tb927.10.6880	Tb927.11.3650
Tb927.11.8100	Tb927.6.1900
Tb927.1.3010	Tb927.6.2230
Tb927.5.2570	Tb927.10.4640
Tb927.11.16150	Tb927.3.3190
Tb927.10.12820	Tb927.3.2090
Tb927.11.15240	Tb927.11.9040
Tb927.9.5150	Tb927.10.10280
Tb927.10.6910	Tb927.6.3740
Tb927.5.4560	Tb927.11.3650
Tb927.3.5050	Tb927.10.5330
Tb927.4.3550	Tb927.10.190
Tb927.9.5210	Tb927.8.1990
Tb927.10.4000	Tb927.8.6060
Tb927.9.5900	Tb927.3.2230
Tb927.10.10280	Tb927.10.2560
Tb927.10.14000	Tb927.11.16130
Tb927.9.15360	Tb927.10.7330
Tb927.8.7020	Tb927.10.10890
Tb927.10.5360	Tb927.11.3590
Tb927.3.3900	Tb927.8.2740
Tb927.11.6180	Tb927.7.1730
Tb927.10.4110	Tb927.4.1790
Tb927.5.3800	Tb927.10.5770
Tb927.10.10400	Tb927.6.3930
Tb927.9.4360	Tb927.10.660
Tb927.11.3570	Tb927.8.6060
Tb927.10.6310	Tb927.10.1990
Tb927.9.6560	Tb927.6.5120
Tb927.9.11380	Tb927.11.11820
Tb927.11.16080	Tb927.10.1830
Tb927.10.12710	Tb927.7.1320
Tb927.9.11310	Tb927.10.6030
Tb927.8.690	Tb927.11.9860
Tb927.4.210	Tb927.10.2100
Tb927.9.15210	Tb927.11.9710
Tb927.9.12110	Tb927.8.6110
Tb927.9.5190	Tb927.11.11330
Tb927.10.14790	Tb927.11.11680
Tb927.10.14240	Tb927.3.5340
Tb927.11.11000	Tb927.11.980
Tb927.2.4370	Tb927.10.4560
Tb927.11.5050	Tb927.10.13430
Tb927.9.4190	Tb927.7.190
Tb927.7.2740	Tb927.5.1160
Tb927.9.9080	Tb927.9.11000
Tb927.8.1330	Tb927.10.5330
Tb927.11.3230	Tb927.11.11230
Tb927.10.5330	Tb927.9.11380
Tb927.10.12890	Tb927.10.10390
Tb927.6.950	Tb927.11.3650
Tb927.11.6180	Tb927.10.7330
Tb927.10.2100	Tb927.11.11330
Tb927.6.950	Tb927.10.12890
Tb927.11.6870	Tb927.11.5520
Tb927.9.5040	Tb927.10.14140
Tb927.9.5900	Tb927.6.2790
Tb927.11.760	Tb927.11.11330
Tb927.10.8270	Tb927.10.230
Tb927.11.3230	Tb927.11.14020
Tb927.11.7840	Tb927.10.14000
Tb927.10.12260	Tb927.7.2980
Tb927.3.780	Tb927.10.230
Tb927.7.4070	Tb927.11.880
Tb927.11.9710	Tb927.8.1330
Tb927.9.5900	Tb927.11.5520
Tb927.9.5900	Tb927.9.12570
Tb927.11.5520	Tb927.2.1560
Tb927.11.6440	Tb927.8.7410
Tb927.10.230	Tb927.10.6030
Tb927.10.5010	Tb927.10.6910
Tb927.10.14550	Tb927.10.2100
Tb927.9.9840	Tb927.10.2730
Tb927.3.2960	Tb927.2.4370
Tb927.9.12570	Tb927.10.4000
Tb927.11.3230	Tb927.8.6150
Tb927.2.5240	Tb927.9.5040
Tb927.11.6980	Tb927.8.6970
Tb927.10.8040	Tb927.10.12820
Tb927.10.3570	Tb927.4.1500
Tb927.11.1540	Tb927.2.4110
Tb927.9.8100	Tb927.9.10230
Tb927.8.5330	Tb927.10.10890
Tb927.10.2890	Tb927.7.2980
Tb927.11.12850	Tb927.8.6170
Tb927.11.16130	Tb927.10.2890
Tb927.9.15210	Tb927.8.6150
Tb927.8.6110	Tb927.11.11330
Tb927.7.1730	Tb927.9.6070
Tb927.3.5470	Tb927.4.2540
Tb927.4.2110	Tb927.8.5120
Tb927.5.1090	Tb927.11.9590
Tb927.9.12570	Tb927.8.3530
Tb927.9.15360	Tb927.11.11230
Tb927.7.1040	Tb927.4.1790
Tb927.7.570	Tb927.6.2280
Tb927.11.5450	Tb927.10.2100
Tb927.11.5440	Tb927.10.2890
Tb927.11.1250	Tb927.5.3640
Tb927.11.1250	Tb927.3.5240
Tb927.11.15420	Tb927.3.1680
Tb927.9.12510	Tb927.9.8850
Tb927.7.1300	Tb927.11.1330
Tb927.3.2600	Tb927.3.2490
Tb927.9.5900	Tb927.8.6060
Tb927.11.760	Tb927.10.13360
Tb927.11.680	Tb927.11.11820
Tb927.11.15880	Tb927.8.1330
Tb927.3.1590	Tb927.3.2600
Tb927.1.3950	Tb927.10.4000
Tb927.9.11310	Tb927.10.230
Tb927.10.10280	Tb927.10.7410
Tb927.9.5040	Tb927.8.5330
Tb927.4.1270	Tb927.11.6590
Tb927.2.3030	Tb927.8.2540
Tb927.11.1250	Tb927.8.5200
Tb927.6.2740	Tb927.10.2890
Tb927.10.14820	Tb927.2.1560
Tb927.10.6400	Tb927.11.4700
Tb927.10.7330	Tb927.10.11390
Tb927.7.4520	Tb927.10.2560
Tb927.3.3900	Tb927.11.8970
Tb927.11.3570	Tb927.11.5450
Tb927.10.1990	Tb927.10.230
Tb927.7.3050	Tb927.7.3240
Tb927.1.3010	Tb927.10.3570
Tb927.9.5150	Tb927.9.1520
Tb927.9.5040	Tb927.10.3710
Tb927.9.12570	Tb927.3.3580
Tb927.10.1420	Tb927.11.14780
Tb927.4.3620	Tb927.10.2490
Tb927.8.1860	Tb927.8.6170
Tb927.8.5330	Tb927.10.9190
Tb927.10.12510	Tb927.11.15270
Tb927.10.16120	Tb927.6.2010
Tb927.10.6400	Tb927.11.5450
Tb927.8.6390	Tb927.3.3450
Tb927.3.4750	Tb927.10.7930
Tb927.8.4540	Tb927.11.8970
Tb927.10.6940	Tb927.10.2490
Tb927.9.5190	Tb927.4.2040
Tb927.7.1110	Tb927.8.6060
Tb927.9.5900	Tb927.10.10280
Tb927.9.15210	Tb927.10.220
Tb927.9.4310	Tb927.3.2230
Tb927.11.18680	Tb927.7.2980
Tb927.11.16480	Tb927.11.8970
Tb927.11.10990	Tb927.11.5680
Tb927.10.10390	Tb927.10.2890
Tb927.9.12510	Tb927.8.6750
Tb927.11.5520	Tb927.4.1300
Tb927.10.10890	Tb927.11.11330
Tb927.10.7570	Tb927.1.3180
Tb927.7.1780	Tb927.11.8970
Tb927.8.6060	Tb927.11.11330
Tb927.10.4640	Tb927.10.14790
Tb927.11.900	Tb927.10.4000
Tb927.10.15750	Tb927.10.3650
Tb927.11.14090	Tb927.10.12710
Tb927.10.15750	Tb927.10.660
Tb927.11.4910	Tb927.11.12850
Tb927.9.12110	Tb927.11.16130
Tb927.9.9820	Tb927.10.14140
Tb927.10.6190	Tb927.7.1910
Tb927.7.3680	Tb927.8.6150
Tb927.3.970	Tb927.5.1720
Tb927.1.3950	Tb927.10.12890
Tb927.9.15360	Tb927.11.6180
Tb927.7.1730	Tb927.11.9720
Tb927.9.15150	Tb927.11.2060
Tb927.7.1730	Tb927.11.9710
Tb927.9.9000	Tb927.10.13430
Tb927.2.5240	Tb927.10.2490
Tb927.11.9710	Tb927.11.9720
Tb927.6.2740	Tb927.10.6400
Tb927.10.9910	Tb927.9.6130
Tb927.10.12260	Tb927.8.6060
Tb927.11.3230	Tb927.11.9710
Tb927.10.16120	Tb927.10.4330
Tb927.9.4680	Tb927.9.10230
Tb927.1.2330	Tb927.10.2100
Tb927.11.13180	Tb927.10.2100
Tb927.11.3230	Tb927.11.15880
Tb927.9.6060	Tb927.10.15270
Tb927.9.15150	Tb927.11.10790
Tb927.9.4520	Tb927.8.1860
Tb927.10.12260	Tb927.11.11330
Tb927.10.5940	Tb927.4.3320
Tb927.3.770	Tb927.5.4040
Tb927.11.2650	Tb927.10.2560
Tb927.8.1330	Tb927.4.1860
Tb927.3.4500	Tb927.9.12570
Tb927.6.2270	Tb927.9.11230
Tb927.3.1170	Tb927.7.6340
Tb927.7.4790	Tb927.10.6030
Tb927.7.4790	Tb927.10.6080
Tb927.11.9420	Tb927.10.3210
Tb927.10.14820	Tb927.4.2740
Tb927.2.4370	Tb927.11.11330
Tb927.10.1250	Tb927.9.5210
Tb927.9.4680	Tb927.10.13360
Tb927.7.3500	Tb927.9.11600
Tb927.11.9530	Tb927.7.2700
Tb927.5.3170	Tb927.3.1380
Tb927.1.2340	Tb927.10.2560
Tb927.10.6400	Tb927.7.7330
Tb927.10.220	Tb927.4.1860
Tb927.6.2200	Tb927.9.6090
Tb927.1.220	Tb927.9.12110
Tb927.3.5050	Tb927.9.11380
Tb927.3.2230	Tb927.11.4700
Tb927.9.15420	Tb927.9.11380
Tb927.10.1100	Tb927.11.2060
Tb927.11.4910	Tb927.8.6170
Tb927.10.13800	Tb927.10.12710
Tb927.9.15360	Tb927.7.1730
Tb927.11.760	Tb927.11.4700
Tb927.10.540	Tb927.7.2980
Tb927.6.4000	Tb927.11.5450
Tb927.11.1020	Tb927.3.2230
Tb927.10.7930	Tb927.9.7770
Tb927.11.5520	Tb927.3.3900
Tb927.7.4480	Tb927.7.4770
Tb927.10.13360	Tb927.4.1300
Tb927.11.10990	Tb927.5.1160
Tb927.9.12110	Tb927.11.3570
Tb927.3.780	Tb927.7.4420
Tb927.11.6180	Tb927.11.9710
Tb927.11.2470	Tb927.4.1270
Tb927.11.1560	Tb927.7.4770
Tb927.11.1890	Tb927.11.8970
Tb927.9.15420	Tb927.10.11390
Tb927.10.2010	Tb927.10.3650
Tb927.1.3950	Tb927.11.5440
Tb927.11.190	Tb927.10.6400
Tb927.8.2740	Tb927.8.7410
Tb927.9.4190	Tb927.1.3950
Tb927.9.10770	Tb927.9.1520
Tb927.10.6300	Tb927.8.5200
Tb927.7.4900	Tb927.6.950
Tb927.10.6400	Tb927.10.6910
Tb927.1.2340	Tb927.8.6170
Tb927.10.5330	Tb927.11.14020
Tb927.9.5900	Tb927.11.13190
Tb927.11.15640	Tb927.6.1200
Tb927.10.12820	Tb927.10.3560
Tb927.10.11390	Tb927.11.14020
Tb927.8.1610	Tb927.11.11330
Tb927.9.3590	Tb927.9.1380
Tb927.11.760	Tb927.6.3740
Tb927.11.3230	Tb927.11.16280
Tb927.4.600	Tb927.8.6170
Tb927.6.4440	Tb927.9.10230
Tb927.6.1880	Tb927.10.12260
Tb927.8.1990	Tb927.9.5750
Tb927.11.5440	Tb927.6.2740
Tb927.11.7270	Tb927.10.4710
Tb927.6.4650	Tb927.8.5120
Tb927.11.7840	Tb927.9.12110
Tb927.4.5040	Tb927.8.4780
Tb927.10.15120	Tb927.4.1790
Tb927.9.2620	Tb927.2.4740
Tb927.9.4680	Tb927.11.13180
Tb927.9.11380	Tb927.10.1080
Tb927.4.430	Tb927.7.4790
Tb927.11.11250	Tb927.10.7930
Tb927.6.4990	Tb927.7.7420
Tb927.11.2650	Tb927.11.1020
Tb927.8.1610	Tb927.10.4560
Tb927.8.3100	Tb927.10.10850
Tb927.11.1740	Tb927.9.11270
Tb927.11.3230	Tb927.8.1330
Tb927.11.5520	Tb927.6.3740
Tb927.11.3230	Tb927.11.6180
Tb927.11.15640	Tb927.4.1500
Tb927.6.4770	Tb927.11.3570
Tb927.10.12260	Tb927.9.12570
Tb927.9.5900	Tb927.6.3740
Tb927.8.3690	Tb927.10.2560
Tb927.10.8020	Tb927.6.2740
Tb927.9.12570	Tb927.2.3030
Tb927.1.2330	Tb927.9.4680
Tb927.10.15590	Tb927.7.4480
Tb927.9.5210	Tb927.10.3710
Tb927.8.6060	Tb927.11.16130
Tb927.10.4560	Tb927.11.11330
Tb927.7.4520	Tb927.9.6090
Tb927.11.14780	Tb927.7.3500
Tb927.6.4000	Tb927.4.2040
Tb927.4.2280	Tb927.3.5060
Tb927.9.6510	Tb927.11.10150
Tb927.10.11390	Tb927.7.2340
Tb927.9.15420	Tb927.7.2340
Tb927.3.3310	Tb927.8.1330
Tb927.11.2690	Tb927.7.4970
Tb927.11.4900	Tb927.10.12890
Tb927.3.3450	Tb927.7.4770
Tb927.3.3750	Tb927.9.11720
Tb927.5.580	Tb927.10.2890
Tb927.6.4990	Tb927.5.1710
Tb927.9.15210	Tb927.3.3310
Tb927.11.4820	Tb927.10.14600
Tb927.9.7770	Tb927.6.2790
Tb927.8.7410	Tb927.9.6290
Tb927.2.4850	Tb927.11.14250
Tb927.11.8970	Tb927.10.7410
Tb927.9.5900	Tb927.11.760
Tb927.9.5730	Tb927.10.15180
Tb927.7.4070	Tb927.10.2100
Tb927.11.15680	Tb927.9.10230
Tb927.11.6180	Tb927.11.14020
Tb927.10.1100	Tb927.7.2340
Tb927.1.4310	Tb927.3.3750
Tb927.10.6400	Tb927.3.3900
Tb927.11.12790	Tb927.10.7930
Tb927.11.15880	Tb927.11.9720
Tb927.9.2620	Tb927.7.7010
Tb927.8.1990	Tb927.9.6170
Tb927.6.1530	Tb927.7.2710
Tb927.10.10280	Tb927.11.4700
Tb927.7.6890	Tb927.9.13380
Tb927.10.230	Tb927.11.7020
Tb927.5.2570	Tb927.10.8270
Tb927.9.4190	Tb927.2.4590
Tb927.8.1330	Tb927.7.2340
Tb927.11.4820	Tb927.10.1100
Tb927.10.7110	Tb927.7.1910
Tb927.2.3030	Tb927.6.3740
Tb927.5.1660	Tb927.7.2240
Tb927.11.5520	Tb927.9.4680
Tb927.3.5370	Tb927.1.2750
Tb927.11.5450	Tb927.8.6060
Tb927.11.5440	Tb927.11.11330
Tb927.11.2650	Tb927.8.2740
Tb927.10.12260	Tb927.6.2740
Tb927.11.15910	Tb927.7.2980
Tb927.11.2690	Tb927.10.3650
Tb927.11.740	Tb927.7.2980
Tb927.6.4770	Tb927.8.6060
Tb927.8.4820	Tb927.1.4100
Tb927.3.1170	Tb927.7.2380
Tb927.2.4210	Tb927.8.6170
Tb927.4.2310	Tb927.5.1090
Tb927.10.14140	Tb927.11.7170
Tb927.11.10060	Tb927.4.2740
Tb927.7.4520	Tb927.7.2980
Tb927.11.5840	Tb927.6.4370
Tb927.7.4290	Tb927.11.14780
Tb927.3.2960	Tb927.11.5450
Tb927.3.2960	Tb927.11.5440
Tb927.9.10100	Tb927.11.6280
Tb927.3.1790	Tb927.5.4460
Tb927.4.2740	Tb927.7.4070
Tb927.8.3100	Tb927.3.4500
Tb927.10.5010	Tb927.3.3900
Tb927.10.7380	Tb927.5.3410
Tb927.11.5840	Tb927.5.2570
Tb927.7.1910	Tb927.5.2940
Tb927.10.7410	Tb927.11.11330
Tb927.2.4590	Tb927.8.2540
Tb927.9.4190	Tb927.11.11330
Tb927.11.8200	Tb927.3.5050
Tb927.3.2090	Tb927.8.5330
Tb927.9.12570	Tb927.10.6400
Tb927.8.7020	Tb927.7.4570
Tb927.10.4450	Tb927.11.550
Tb927.10.10280	Tb927.10.2100
Tb927.11.9640	Tb927.10.6880
Tb927.7.2710	Tb927.9.8100
Tb927.10.660	Tb927.10.3710
Tb927.10.6080	Tb927.10.6030
Tb927.11.3730	Tb927.10.6880
Tb927.10.6400	Tb927.10.7410
Tb927.11.760	Tb927.10.4560
Tb927.10.14000	Tb927.11.5440
Tb927.4.2040	Tb927.11.13180
Tb927.9.6170	Tb927.9.6290
Tb927.1.4310	Tb927.11.16080
Tb927.6.2060	Tb927.6.4480
Tb927.11.9420	Tb927.10.9430
Tb927.11.15880	Tb927.10.5330
Tb927.8.1330	Tb927.10.14600
Tb927.10.1250	Tb927.9.4200
Tb927.3.780	Tb927.11.7020
Tb927.10.13360	Tb927.8.7040
Tb927.7.1670	Tb927.7.1130
Tb927.11.6180	Tb927.9.15150
Tb927.11.6440	Tb927.7.2980
Tb927.10.14820	Tb927.11.4450
Tb927.1.3830	Tb927.2.4110
Tb927.5.3820	Tb927.11.5440
Tb927.10.3710	Tb927.8.6170
Tb927.11.1890	Tb927.4.1300
Tb927.9.6090	Tb927.10.2100
Tb927.7.2700	Tb927.3.2230
Tb927.11.5050	Tb927.8.1860
Tb927.10.15750	Tb927.10.3210
Tb927.11.9450	Tb927.7.230
Tb927.11.9420	Tb927.4.1080
Tb927.8.1990	Tb927.11.9590
Tb927.8.5330	Tb927.11.3650
Tb927.4.3550	Tb927.11.6140
Tb927.11.11590	Tb927.5.2570
Tb927.1.3950	Tb927.10.10280
Tb927.10.13360	Tb927.7.2700
Tb927.11.5520	Tb927.10.4560
Tb927.10.11970	Tb927.8.6060
Tb927.10.12360	Tb927.10.4980
Tb927.4.1080	Tb927.11.6590
Tb927.11.9720	Tb927.7.2340
Tb927.2.4110	Tb927.8.1860
Tb927.6.4440	Tb927.10.7410
Tb927.2.3580	Tb927.3.3300
Tb927.4.3550	Tb927.4.1860
Tb927.3.2100	Tb927.7.4060
Tb927.2.4590	Tb927.6.2740
Tb927.6.4650	Tb927.7.1130
Tb927.10.14240	Tb927.11.11330
Tb927.11.3380	Tb927.10.7930
Tb927.10.13360	Tb927.2.1560
Tb927.11.15880	Tb927.9.11380
Tb927.8.4540	Tb927.11.10060
Tb927.7.890	Tb927.9.11720
Tb927.10.540	Tb927.9.13820
Tb927.10.560	Tb927.11.11820
Tb927.3.1170	Tb927.11.15130
Tb927.10.6400	Tb927.6.2790
Tb927.7.3770	Tb927.10.2490
Tb927.10.14550	Tb927.10.4560
Tb927.11.6180	Tb927.9.15420
Tb927.10.8190	Tb927.11.1900
Tb927.11.11770	Tb927.5.1160
Tb927.9.7770	Tb927.11.11330
Tb927.7.2340	Tb927.10.5330
Tb927.11.190	Tb927.6.3740
Tb927.9.4520	Tb927.1.3950
Tb927.10.12890	Tb927.8.6170
Tb927.10.11390	Tb927.7.1040
Tb927.1.3950	Tb927.8.6060
Tb927.9.11120	Tb927.8.5200
Tb927.6.1870	Tb927.3.1030
Tb927.11.14780	Tb927.7.2700
Tb927.3.2230	Tb927.8.6110
Tb927.10.6400	Tb927.6.3740
Tb927.8.1170	Tb927.7.7420
Tb927.8.3100	Tb927.10.14140
Tb927.3.3450	Tb927.8.5600
Tb927.7.2700	Tb927.10.6400
Tb927.9.4680	Tb927.7.2980
Tb927.7.3370	Tb927.8.3150
Tb927.10.5010	Tb927.11.1020
Tb927.9.12510	Tb927.10.12710
Tb927.11.18680	Tb927.10.2100
Tb927.9.5150	Tb927.11.5520
Tb927.2.3580	Tb927.1.2750
Tb927.9.15210	Tb927.11.6180
Tb927.9.11120	Tb927.3.5240
Tb927.10.6940	Tb927.9.5040
Tb927.9.15210	Tb927.10.1080
Tb927.10.14550	Tb927.6.3740
Tb927.10.7410	Tb927.7.1320
Tb927.10.5010	Tb927.7.1110
Tb927.10.7410	Tb927.4.1300
Tb927.11.6180	Tb927.7.1040
Tb927.7.7460	Tb927.6.3740
Tb927.11.1890	Tb927.7.4520
Tb927.9.12570	Tb927.10.14000
Tb927.10.4710	Tb927.7.4420
Tb927.10.10850	Tb927.10.14000
Tb927.9.14480	Tb927.10.6940
Tb927.10.5010	Tb927.6.3740
Tb927.10.1100	Tb927.3.5050
Tb927.11.5050	Tb927.10.12890
Tb927.11.6180	Tb927.3.3310
Tb927.11.9420	Tb927.10.180
Tb927.9.9820	Tb927.8.6170
Tb927.11.16830	Tb927.7.3370
Tb927.6.4770	Tb927.11.5440
Tb927.7.1080	Tb927.1.2750
Tb927.6.2200	Tb927.8.7410
Tb927.11.4300	Tb927.9.7590
Tb927.11.5450	Tb927.10.14000
Tb927.3.3450	Tb927.10.12710
Tb927.11.7890	Tb927.11.5090
Tb927.10.12260	Tb927.10.6400
Tb927.11.9720	Tb927.11.16280
Tb927.5.3820	Tb927.8.6060
Tb927.9.10230	Tb927.9.13820
Tb927.8.690	Tb927.8.5120
Tb927.11.13180	Tb927.8.2740
Tb927.10.6400	Tb927.8.6060
Tb927.11.2650	Tb927.11.5520
Tb927.11.1250	Tb927.10.13300
Tb927.2.4370	Tb927.10.2100
Tb927.8.3690	Tb927.8.6060
Tb927.9.9860	Tb927.11.5050
Tb927.3.2230	Tb927.7.1320
Tb927.7.3500	Tb927.8.6390
Tb927.4.2040	Tb927.8.6760
Tb927.4.2040	Tb927.6.2740
Tb927.11.16480	Tb927.2.1560
Tb927.6.3740	Tb927.9.4520
Tb927.11.7840	Tb927.11.12680
Tb927.9.5900	Tb927.10.6910
Tb927.9.6090	Tb927.10.6400
Tb927.7.3180	Tb927.9.10100
Tb927.9.6130	Tb927.9.9450
Tb927.6.2940	Tb927.10.10140
Tb927.9.6510	Tb927.2.1170
Tb927.7.4520	Tb927.8.7410
Tb927.10.4110	Tb927.11.2060
Tb927.11.2650	Tb927.3.2230
Tb11.02.5400	Tb927.11.11330
Tb927.11.14130	Tb927.11.6300
Tb927.11.10070	Tb927.11.670
Tb927.11.13780	Tb927.3.1030
Tb927.8.1330	Tb927.4.1790
Tb927.3.3450	Tb927.10.2530
Tb927.7.2380	Tb927.10.9720
Tb927.11.7380	Tb927.10.2560
Tb927.6.1950	Tb927.9.13490
Tb927.4.2740	Tb927.9.13820
Tb927.6.4540	Tb927.6.2060
Tb927.9.8050	Tb927.5.940
Tb927.11.15420	Tb927.10.4640
Tb927.9.5900	Tb927.1.2340
Tb927.11.11230	Tb927.11.14020
Tb927.9.15420	Tb927.9.6070
Tb927.3.2880	Tb927.5.2930
Tb927.11.7060	Tb927.9.5210
Tb927.9.4190	Tb927.9.10500
Tb927.7.4390	Tb927.11.11330
Tb927.11.4900	Tb927.6.4840
Tb927.10.220	Tb927.10.15120
Tb927.11.6440	Tb927.10.10280
Tb927.11.9980	Tb927.11.11680
Tb927.11.5440	Tb927.9.12570
Tb927.11.10150	Tb927.2.4740
Tb927.4.2040	Tb927.10.10280
Tb927.10.2100	Tb927.3.2230
Tb927.9.1960	Tb927.11.11250
Tb927.11.10150	Tb927.5.1510
Tb927.10.11390	Tb927.11.3740
Tb927.7.7460	Tb927.11.7460
Tb927.11.11330	Tb927.6.3740
Tb927.11.2060	Tb927.11.6300
Tb927.3.970	Tb927.5.4040
Tb927.9.12570	Tb927.11.5450
Tb927.9.12570	Tb927.11.5050
Tb927.11.7460	Tb927.11.11330
Tb927.9.15420	Tb927.11.9720
Tb927.7.4520	Tb927.10.12710
Tb927.11.5520	Tb927.8.6060
Tb927.2.4850	Tb927.10.1060
Tb927.7.3620	Tb927.6.2280
Tb927.11.4910	Tb927.6.4840
Tb927.3.1680	Tb927.7.7420
Tb927.9.14370	Tb927.11.9720
Tb927.10.6940	Tb927.11.16770
Tb927.1.2340	Tb927.2.4110
Tb927.6.4840	Tb927.8.6170
Tb927.10.6020	Tb927.11.13230
Tb927.9.5900	Tb927.10.2100
Tb927.11.5450	Tb927.11.1020
Tb927.8.6110	Tb927.10.12260
Tb927.10.4450	Tb927.11.1560
Tb927.11.16080	Tb927.11.980
Tb927.11.760	Tb927.10.6400
Tb927.3.2230	Tb927.8.6170
Tb927.11.1250	Tb927.3.2260
Tb927.6.4770	Tb927.10.14000
Tb927.5.4460	Tb927.11.11820
Tb927.11.10960	Tb927.10.2010
Tb927.1.4690	Tb927.9.5210
Tb927.9.7070	Tb927.11.3340
Tb927.11.5520	Tb927.10.13360
Tb927.10.1990	Tb927.5.4460
Tb927.9.15420	Tb927.8.1330
Tb927.3.4750	Tb927.10.2890
Tb927.6.2740	Tb927.6.3740
Tb927.10.2560	Tb927.7.1320
Tb927.4.2040	Tb927.11.5520
Tb927.11.6440	Tb927.10.2100
Tb927.9.12570	Tb927.10.4560
Tb927.6.4370	Tb927.10.5770
Tb927.6.4000	Tb927.11.760
Tb927.10.2100	Tb927.6.2790
Tb927.9.10230	Tb927.4.2740
Tb927.10.14390	Tb927.1.2100
Tb927.7.280	Tb927.3.3450
Tb927.5.2940	Tb927.11.12850
Tb927.8.1330	Tb927.7.1040
Tb927.11.7170	Tb927.5.2940
Tb927.11.3230	Tb927.10.14600
Tb927.11.760	Tb927.11.6870
Tb927.8.1960	Tb927.10.7420
Tb927.9.11380	Tb927.10.2840
Tb927.11.6180	Tb927.4.1790
Tb927.8.6110	Tb927.10.2100
Tb927.9.15360	Tb927.11.9980
Tb927.10.8540	Tb927.9.8000
Tb927.9.1520	Tb927.2.1560
Tb927.10.3710	Tb927.6.4840
Tb927.11.1890	Tb927.7.2980
Tb927.9.7770	Tb927.10.4560
Tb927.2.4740	Tb927.5.1510
Tb927.11.6870	Tb927.10.10890
Tb927.11.15910	Tb927.7.4070
Tb927.9.15360	Tb927.9.15420
Tb927.5.1090	Tb927.8.6170
Tb927.10.1100	Tb927.9.6070
Tb927.10.3560	Tb927.10.3710
Tb927.6.4840	Tb927.11.16130
Tb927.11.940	Tb927.10.8210
Tb927.10.9150	Tb927.7.230
Tb927.11.9530	Tb927.10.2560
Tb927.11.9710	Tb927.11.2060
Tb927.10.1990	Tb927.10.6030
Tb927.11.7460	Tb927.8.6110
Tb927.11.550	Tb927.5.1000
Tb927.11.760	Tb927.10.10280
Tb927.9.15360	Tb927.11.1450
Tb927.11.9700	Tb927.9.8100
Tb927.4.2040	Tb927.6.1000
Tb927.6.1570	Tb927.10.12890
Tb927.3.4500	Tb927.11.11330
Tb927.10.8270	Tb927.7.4420
Tb927.11.13890	Tb927.11.5500
Tb927.7.2700	Tb927.6.3740
Tb927.4.3550	Tb927.11.3590
Tb927.8.1330	Tb927.7.1730
Tb927.11.4900	Tb927.9.4200
Tb927.2.4110	Tb927.11.3730
Tb927.10.13360	Tb927.5.3350
Tb927.10.14390	Tb927.3.5620
Tb927.3.2260	Tb927.3.770
Tb927.3.4650	Tb927.11.5050
Tb927.10.3280	Tb927.10.11390
Tb927.5.950	Tb927.7.2710
Tb927.6.4000	Tb927.10.2560
Tb927.11.6180	Tb927.11.15880
Tb927.10.13360	Tb927.3.3900
Tb927.9.5900	Tb927.2.3030
Tb927.10.12820	Tb927.11.7150
Tb927.9.12110	Tb927.9.7770
Tb927.11.3740	Tb927.7.2340
Tb927.11.11590	Tb927.10.8270
Tb927.9.4200	Tb927.10.12890
Tb927.11.15910	Tb927.4.2740
Tb927.10.12890	Tb927.11.3650
Tb927.9.15420	Tb927.11.14020
Tb927.9.15210	Tb927.9.11380
Tb927.11.18680	Tb927.10.4560
Tb927.4.2280	Tb927.8.1960
Tb927.3.3760	Tb927.10.2100
Tb927.11.5450	Tb927.8.2540
Tb927.11.760	Tb927.6.2790
Tb927.2.4850	Tb927.10.8190
Tb927.3.2490	Tb927.10.170
Tb927.9.15360	Tb927.9.11380
Tb927.7.4900	Tb927.3.2090
Tb927.6.2940	Tb927.10.1630
Tb927.4.2040	Tb927.9.6290
Tb927.10.8230	Tb927.3.3900
Tb927.9.13820	Tb927.11.4700
Tb927.11.3570	Tb927.11.5440
Tb927.11.7560	Tb927.5.1460
Tb927.7.1670	Tb927.8.5120
Tb927.11.8970	Tb927.11.5520
Tb927.9.11380	Tb927.7.3680
Tb927.10.10030	Tb927.9.4200
Tb927.10.7410	Tb927.8.6110
Tb927.5.1470	Tb927.3.3130
Tb927.10.1400	Tb927.3.2230
Tb927.4.400	Tb927.9.6130
Tb927.10.4000	Tb927.3.2960
Tb927.9.12110	Tb927.10.12890
Tb927.10.220	Tb927.4.1790
Tb927.9.15360	Tb927.11.9720
Tb927.10.15760	Tb927.6.1030
Tb927.10.6400	Tb927.5.930
Tb927.11.14250	Tb927.10.8190
Tb927.9.12110	Tb927.10.1500
Tb927.5.2940	Tb927.6.4840
Tb927.9.12110	Tb927.6.1570
Tb927.11.1890	Tb927.4.2040
Tb927.11.2650	Tb927.3.3900
Tb927.10.6400	Tb927.8.2740
Tb927.11.6440	Tb927.9.4680
Tb927.4.2280	Tb927.8.1750
Tb927.10.2100	Tb927.8.6060
Tb927.11.3690	Tb927.10.5760
Tb927.10.10280	Tb927.3.2230
Tb927.8.2030	Tb927.6.1570
Tb927.11.1020	Tb927.2.3030
Tb927.10.9830	Tb927.11.6250
Tb927.10.2560	Tb927.10.4560
Tb927.5.780	Tb927.9.9670
Tb927.11.9720	Tb927.6.4980
Tb927.10.12510	Tb927.4.4910
Tb927.7.7460	Tb927.10.14550
Tb927.7.1300	Tb927.8.4280
Tb927.10.7410	Tb927.2.1560
Tb927.4.1300	Tb927.7.2700
Tb927.11.3730	Tb927.8.6170
Tb927.8.2030	Tb927.11.3730
Tb927.10.7930	Tb927.11.11330
Tb927.10.14000	Tb927.10.4560
Tb927.11.15550	Tb927.7.3500
Tb927.8.1750	Tb927.6.3870
Tb927.9.5900	Tb927.10.7410
Tb927.7.570	Tb927.6.4770
Tb927.10.9430	Tb927.11.2470
Tb927.1.2330	Tb927.10.6400
Tb927.11.7460	Tb927.11.1020
Tb927.9.5210	Tb927.7.4970
Tb927.10.10030	Tb927.6.4840
Tb927.10.4560	Tb927.7.2980
Tb927.10.2560	Tb927.6.3740
Tb927.9.12570	Tb927.2.4110
Tb927.11.940	Tb927.10.5110
Tb927.3.2960	Tb927.6.3740
Tb927.3.1120	Tb927.10.2560
Tb927.11.5440	Tb927.6.3740
Tb927.2.4110	Tb927.8.6170
Tb927.11.16480	Tb927.7.2700
Tb927.9.11270	Tb927.11.3240
Tb927.6.4370	Tb927.3.1680
Tb927.10.3710	Tb927.4.3590
Tb927.6.2060	Tb927.10.10390
Tb927.10.4640	Tb927.7.7420
Tb927.5.1090	Tb927.9.5900
Tb927.3.3750	Tb927.10.7420
Tb927.3.4500	Tb927.10.4560
Tb927.9.5900	Tb927.11.2690
Tb927.8.6150	Tb927.11.11820
Tb927.11.13190	Tb927.4.3590
Tb927.4.2040	Tb927.11.8970
Tb927.6.1570	Tb927.11.3730
Tb927.3.2230	Tb927.6.3740
Tb927.11.14250	Tb927.11.16760
Tb927.11.10240	Tb927.10.2100
Tb927.9.14430	Tb927.1.1670
Tb927.11.6440	Tb927.7.4520
Tb927.11.1020	Tb927.6.3740
Tb927.7.3750	Tb927.8.7170
Tb927.10.9190	Tb927.8.6170
Tb927.3.3900	Tb927.10.7930
Tb927.3.5180	Tb927.9.13820
Tb927.9.11120	Tb927.11.1250
Tb927.3.4750	Tb927.8.6060
Tb927.11.2060	Tb927.4.1860
Tb927.10.15120	Tb927.10.3940
Tb927.11.760	Tb927.11.13180
Tb927.9.10770	Tb927.7.4070
Tb927.7.4700	Tb927.11.15550
Tb927.10.3370	Tb927.8.1500
Tb927.10.14030	Tb927.10.14000
Tb927.11.6180	Tb927.11.9720
Tb927.6.3740	Tb927.8.6110
Tb927.10.1990	Tb927.10.7330
Tb927.9.15210	Tb927.7.2340
Tb927.8.6110	Tb927.10.14000
Tb927.9.10770	Tb927.10.10280
Tb927.9.15360	Tb927.11.11680
Tb927.2.1560	Tb927.4.2740
Tb927.10.11310	Tb927.10.14980
Tb927.11.13890	Tb927.5.1510
Tb927.9.11380	Tb927.9.6070
Tb927.11.3230	Tb927.3.5050
Tb927.4.2040	Tb927.9.8850
Tb927.2.4370	Tb927.11.5450
Tb927.3.2960	Tb927.10.4560
Tb927.10.14390	Tb927.11.7840
Tb927.9.8850	Tb927.10.6400
Tb927.10.4640	Tb927.10.5770
Tb927.8.2740	Tb927.9.8850
Tb927.5.1360	Tb927.8.4280
Tb927.4.2280	Tb927.3.5320
Tb927.9.15420	Tb927.10.5330
Tb927.11.2530	Tb927.7.3050
Tb927.10.6850	Tb927.5.4040
Tb927.10.220	Tb927.11.11230
Tb927.8.2540	Tb927.8.6170
Tb927.11.7460	Tb927.6.2790
Tb927.1.1730	Tb927.6.2230
Tb927.3.4750	Tb927.11.5450
Tb927.3.4750	Tb927.11.5440
Tb927.10.7330	Tb927.10.5330
Tb927.7.1110	Tb927.11.11330
Tb927.11.16130	Tb927.10.4560
Tb927.10.540	Tb927.11.6870
Tb927.6.1570	Tb927.11.5050
Tb927.6.4440	Tb927.11.880
Tb927.7.4500	Tb927.9.13380
Tb927.10.11390	Tb927.10.5330
Tb927.11.2650	Tb927.6.3740
Tb927.7.7040	Tb927.6.2740
Tb927.5.2960	Tb927.11.3030
Tb927.10.14000	Tb927.11.11330
Tb927.11.760	Tb927.10.7410
Tb927.7.3500	Tb927.9.4680
Tb927.9.1520	Tb927.9.13820
Tb927.7.1730	Tb927.7.1040
Tb927.11.4700	Tb927.7.2980
Tb927.11.16480	Tb927.7.1320
Tb927.10.1100	Tb927.10.5330
Tb927.9.12110	Tb927.10.14000
Tb927.6.4990	Tb927.3.1380
Tb927.9.14370	Tb927.10.11390
Tb927.6.2790	Tb927.6.3740
Tb927.10.10030	Tb927.6.950
Tb927.9.15210	Tb927.11.14020
Tb927.10.10830	Tb927.4.1500
Tb927.7.6090	Tb927.10.4640
Tb927.11.7460	Tb927.8.6060
Tb927.11.14120	Tb927.11.6590
Tb927.11.7460	Tb927.3.2230
Tb927.11.5520	Tb927.10.2100
Tb927.11.9710	Tb927.3.5050
Tb927.10.3210	Tb927.10.3650
Tb927.9.1520	Tb927.1.710
Tb927.11.16130	Tb927.10.2560
Tb927.10.13300	Tb927.3.5240
Tb927.11.9450	Tb927.3.2880
Tb927.5.930	Tb927.8.6060
Tb927.11.16770	Tb927.10.3710
Tb927.9.12110	Tb927.11.5440
Tb927.10.2100	Tb927.6.3740
Tb927.3.3760	Tb927.11.880
Tb927.11.14050	Tb927.10.12510
Tb927.10.6850	Tb927.8.4550
Tb927.5.2320	Tb927.11.3730
Tb927.3.5180	Tb927.7.4070
Tb927.1.3010	Tb927.2.6070
Tb927.7.1910	Tb927.10.3710
Tb927.10.12890	Tb927.6.4840
Tb927.10.220	Tb927.11.14130
Tb927.11.9730	Tb927.11.14020
Tb927.11.1890	Tb927.7.4070
Tb927.11.1890	Tb927.9.6290
Tb927.11.5520	Tb927.11.11330
Tb927.9.15420	Tb927.3.5050
Tb927.11.9420	Tb927.6.4990
Tb927.11.2060	Tb927.10.3940
Tb927.11.15420	Tb927.7.7420
Tb927.11.7840	Tb927.10.11970
Tb927.11.11330	Tb927.8.2540
Tb927.10.13430	Tb927.6.2060
Tb927.3.3900	Tb927.7.3280
Tb927.11.2610	Tb927.4.1300
Tb927.9.12510	Tb927.9.4680
Tb927.10.12700	Tb927.10.7570
Tb927.7.2780	Tb927.3.4680
Tb927.10.11390	Tb927.8.6150
Tb927.10.6400	Tb927.10.10890
Tb927.5.2320	Tb927.10.10850
Tb927.9.12570	Tb927.8.2540
Tb927.10.5050	Tb927.5.1710
Tb927.2.3780	Tb927.11.4360
Tb927.5.1660	Tb927.9.4680
Tb927.6.1870	Tb927.3.3190
Tb927.10.16120	Tb927.4.1500
Tb927.10.6400	Tb927.3.2230
Tb927.10.6800	Tb927.10.4450
Tb927.10.13710	Tb927.3.1030
Tb927.10.12260	Tb927.8.2540
Tb927.11.9720	Tb927.11.14020
Tb927.9.15420	Tb927.10.15120
Tb927.11.16830	Tb927.11.7020
Tb927.11.6180	Tb927.10.2840
Tb927.10.14240	Tb927.1.1240
Tb927.10.1050	Tb927.10.14390
Tb927.7.1730	Tb927.3.3310
Tb927.10.450	Tb927.11.16830
Tb927.10.2490	Tb927.9.12320
Tb927.6.2790	Tb927.10.4560
Tb927.11.5450	Tb927.1.3950
Tb927.10.3650	Tb927.11.6980
Tb927.9.2010	Tb927.10.12890
Tb927.3.3580	Tb927.8.6060
Tb927.9.12570	Tb927.8.6060
Tb927.9.5210	Tb927.9.4200
Tb927.11.5450	Tb927.8.3530
Tb927.10.2370	Tb927.11.9530
Tb927.5.3580	Tb927.10.15270
Tb927.9.5040	Tb927.9.10100
Tb927.10.12260	Tb927.6.2790
Tb927.11.6590	Tb927.10.3210
Tb927.9.15360	Tb927.10.1080
Tb927.6.4440	Tb927.4.2740
Tb927.9.2010	Tb927.11.7840
Tb927.9.4200	Tb927.5.2940
Tb927.3.2960	Tb927.10.2100
Tb927.11.7460	Tb927.10.2100
Tb927.9.4680	Tb927.9.8850
Tb927.9.12110	Tb927.6.4770
Tb927.10.2490	Tb927.11.7170
Tb927.2.1560	Tb927.9.10230
Tb927.2.5240	Tb927.10.3560
Tb927.11.15880	Tb927.6.4980
Tb927.11.6280	Tb927.10.6190
Tb927.10.11260	Tb927.10.1440
Tb927.5.3170	Tb927.11.3030
Tb927.1.2330	Tb927.8.6170
Tb927.8.1860	Tb927.10.10890
Tb927.1.2330	Tb927.1.2340
Tb927.10.6080	Tb927.7.4420
Tb927.11.15640	Tb927.1.3030
Tb927.11.2690	Tb927.8.1990
Tb927.9.5900	Tb927.10.5840
Tb927.11.6180	Tb927.11.11230
Tb927.2.1560	Tb927.11.740
Tb927.3.2030	Tb927.1.2750
Tb927.11.15420	Tb927.11.11590
Tb927.10.9830	Tb927.5.3090
Tb927.10.1060	Tb927.11.3240
Tb927.3.4500	Tb927.10.2890
Tb927.5.780	Tb927.11.7020
Tb927.10.11390	Tb927.11.11820
Tb927.5.4040	Tb927.8.5200
Tb927.11.5450	Tb927.8.3690
Tb927.11.760	Tb927.11.1020
Tb927.11.760	Tb927.7.2980
Tb927.8.1990	Tb927.11.13190
Tb927.10.540	Tb927.4.2040
Tb927.10.1400	Tb927.11.16480
Tb927.10.11390	Tb927.11.9720
Tb927.7.4520	Tb927.9.4680
Tb927.10.12260	Tb927.11.16130
Tb927.9.5900	Tb927.10.4560
Tb927.11.3230	Tb927.7.1730
Tb927.11.6270	Tb927.11.15350
Tb927.11.1250	Tb927.3.5610
Tb927.11.1020	Tb927.4.1300
Tb927.2.4210	Tb927.6.4280
Tb927.9.12110	Tb927.6.4480
Tb927.10.7410	Tb927.11.4700
Tb927.11.800	Tb927.11.7840
Tb927.8.6170	Tb927.3.4500
Tb927.7.1110	Tb927.10.4560
Tb927.11.3230	Tb927.3.1790
Tb927.11.190	Tb927.6.2790
Tb927.8.6150	Tb927.1.2340
Tb927.11.3310	Tb927.8.7410
Tb927.11.9980	Tb927.11.1450
Tb927.10.13130	Tb927.10.6400
Tb927.9.5900	Tb927.11.5450
Tb927.9.9450	Tb927.3.1030
Tb927.10.14240	Tb927.10.7930
Tb927.10.12820	Tb927.9.5210
Tb927.3.4750	Tb927.3.3580
Tb927.10.14600	Tb927.11.9980
Tb927.9.5900	Tb927.10.3650
Tb927.10.13430	Tb927.2.4110
Tb927.2.5980	Tb927.8.6440
Tb927.11.13180	Tb927.11.5520
Tb927.10.7330	Tb927.8.1330
Tb927.10.7570	Tb927.10.11390
Tb927.10.9190	Tb927.10.12890
Tb927.11.6870	Tb927.7.2700
Tb927.10.10030	Tb927.9.5210
Tb927.10.5940	Tb927.7.4290
Tb927.11.7380	Tb927.10.13360
Tb927.11.1020	Tb927.6.2790
Tb927.11.6870	Tb927.6.2790
Tb927.7.4520	Tb927.9.13820
Tb927.11.1020	Tb927.8.2740
Tb927.3.1690	Tb927.5.2930
Tb927.9.8850	Tb927.7.2980
Tb927.8.2540	Tb927.10.4560
Tb927.3.970	Tb927.7.7010
Tb927.3.5470	Tb927.10.9720
Tb927.1.4690	Tb927.8.1990
Tb927.11.14980	Tb927.8.3170
Tb927.11.2060	Tb927.10.5330
Tb927.10.660	Tb927.11.940
Tb927.7.880	Tb927.1.2750
Tb927.9.9000	Tb927.1.3830
Tb927.8.3530	Tb927.8.6060
Tb927.6.4480	Tb927.8.6060
Tb927.10.4130	Tb927.4.3680
Tb927.11.9720	Tb927.4.1790
Tb927.11.14780	Tb927.7.2640
Tb927.4.430	Tb927.3.780
Tb927.10.14000	Tb927.10.2890
Tb927.11.7380	Tb927.8.6060
Tb927.9.7550	Tb927.10.14390
Tb927.1.3830	Tb927.10.13430
Tb927.3.3900	Tb927.4.1300
Tb927.3.3490	Tb927.10.2530
Tb927.7.5210	Tb927.11.7840
Tb927.8.4820	Tb927.5.4020
Tb927.11.5050	Tb927.10.14000
Tb927.3.4630	Tb927.11.7150
Tb927.4.1500	Tb927.8.620
Tb927.11.6280	Tb927.5.930
Tb927.6.4440	Tb927.9.8100
Tb927.10.2560	Tb927.3.2230
Tb927.9.8100	Tb927.10.12710
Tb927.11.11470	Tb927.11.5500
Tb927.7.2680	Tb927.1.2750
Tb927.4.2310	Tb927.8.6170
Tb927.10.6020	Tb927.6.3870
Tb927.10.4560	Tb927.10.2100
Tb927.11.11470	Tb927.2.4400
Tb927.10.7570	Tb927.5.4460
Tb927.10.1100	Tb927.8.6150
Tb927.11.14190	Tb927.8.2740
Tb927.10.3040	Tb927.5.2160
Tb927.10.13360	Tb927.10.2560
Tb927.9.11490	Tb927.11.11820
Tb927.10.10030	Tb927.8.1990
Tb927.9.11380	Tb927.8.1330
Tb927.4.2040	Tb927.10.4560
Tb927.10.6020	Tb927.10.7420
Tb927.11.900	Tb927.2.4110
Tb927.5.1090	Tb927.11.13190
Tb927.10.2490	Tb927.11.14120
Tb927.9.3990	Tb927.11.10790
Tb927.5.2570	Tb927.10.14790
Tb927.10.540	Tb927.9.8850
Tb927.10.11380	Tb927.10.7680
Tb927.10.10280	Tb927.7.4070
Tb927.10.5840	Tb927.8.6170
Tb927.11.3230	Tb927.10.5330
Tb927.10.13510	Tb927.5.930
Tb927.11.16480	Tb927.8.7410
Tb927.9.5040	Tb927.10.3560
Tb927.11.15880	Tb927.11.11680
Tb927.9.15420	Tb927.10.1100
Tb927.9.7550	Tb927.11.900
Tb927.4.1300	Tb927.8.2740
Tb927.11.9720	Tb927.3.5050
Tb927.9.11940	Tb927.5.1460
Tb927.10.2560	Tb927.6.2790
Tb927.3.1790	Tb927.7.1040
Tb927.9.14370	Tb927.9.15420
Tb927.10.2560	Tb927.10.7410
Tb927.6.4000	Tb927.11.11330
Tb927.6.950	Tb927.6.4840
Tb927.9.15210	Tb927.10.2840
Tb927.5.4420	Tb927.10.7410
Tb927.6.4000	Tb927.6.3740
Tb927.7.6090	Tb927.5.2570
Tb927.9.5900	Tb927.8.3530
Tb927.11.16480	Tb927.9.6090
Tb927.7.4520	Tb927.7.2700
Tb927.9.14160	Tb927.10.7910
Tb927.9.12570	Tb927.11.5520
Tb927.6.4480	Tb927.10.14000
Tb927.7.4520	Tb927.7.1320
Tb927.11.5450	Tb927.6.2790
Tb927.11.7460	Tb927.10.6400
Tb927.10.12820	Tb927.6.950
Tb927.2.4110	Tb927.4.600
Tb927.10.6060	Tb927.7.4070
Tb927.4.1860	Tb927.3.5050
Tb927.7.3500	Tb927.5.3350
Tb927.3.2960	Tb927.10.7930
Tb927.11.880	Tb927.11.4700
Tb927.4.2040	Tb927.11.6870
Tb927.11.4900	Tb927.9.5040
Tb927.10.14820	Tb927.7.1320
Tb927.6.3740	Tb927.8.3530
Tb927.10.14030	Tb927.9.7550
Tb927.10.3710	Tb927.5.2940
Tb927.11.760	Tb927.11.5520
Tb927.9.5750	Tb927.5.930
Tb927.3.780	Tb927.10.4710
Tb927.9.14370	Tb927.10.5330
Tb927.9.4190	Tb927.10.5010
Tb927.5.1000	Tb927.2.1560
Tb927.10.10030	Tb927.8.6170
Tb927.11.5840	Tb927.7.6090
Tb927.11.6440	Tb927.9.8850
Tb927.6.4000	Tb927.11.5520
Tb927.10.180	Tb927.3.1680
Tb927.4.430	Tb927.11.7270
Tb927.7.4420	Tb927.11.7020
Tb927.9.14480	Tb927.11.2360
Tb927.10.520	Tb927.3.1790
Tb927.9.14160	Tb927.4.1500
Tb927.7.4900	Tb927.5.1090
Tb927.11.7890	Tb927.9.2010
Tb927.4.2040	Tb927.11.9530
Tb927.11.190	Tb927.10.7410
Tb927.10.6800	Tb927.7.1300
Tb927.9.8850	Tb927.10.13360
Tb927.10.15760	Tb927.4.1300
Tb927.9.8850	Tb927.11.5520
Tb927.11.1890	Tb927.9.8850
Tb927.5.3170	Tb927.10.4640
Tb927.11.15910	Tb927.11.4700
Tb927.10.6400	Tb927.4.1300
Tb927.9.5890	Tb927.10.4450
Tb927.3.4750	Tb927.3.2960
Tb927.9.8100	Tb927.1.710
Tb927.10.9430	Tb927.11.3030
Tb927.11.5050	Tb927.2.4110
Tb927.3.770	Tb927.8.5200
Tb927.4.1280	Tb927.7.3500
Tb927.10.6080	Tb927.10.230
Tb927.10.6080	Tb927.10.290
Tb927.10.6940	Tb927.10.3710
Tb927.11.7840	Tb927.6.2280
Tb927.9.6230	Tb927.7.2640
Tb927.3.2230	Tb927.10.4560
Tb927.11.7890	Tb927.10.14000
Tb927.4.760	Tb927.11.8970
Tb927.3.2230	Tb927.6.2790
Tb927.11.16130	Tb927.11.11330
Tb927.3.1170	Tb927.4.2540
Tb927.11.7170	Tb927.11.12850
Tb927.6.2420	Tb927.8.740
Tb927.10.14000	Tb927.8.6060
Tb927.9.10770	Tb927.11.880
Tb927.10.220	Tb927.10.11390
Tb927.4.1860	Tb927.11.6300
Tb927.2.4110	Tb927.8.2210
Tb927.11.5500	Tb927.11.1250
Tb927.11.12790	Tb927.6.3740
Tb927.11.16480	Tb927.10.2100
Tb927.11.9910	Tb927.3.1030
Tb927.7.4790	Tb927.10.4710
Tb927.10.540	Tb927.11.8970
Tb927.11.6440	Tb927.9.13820
Tb927.11.3740	Tb927.11.9980
Tb927.7.1730	Tb927.11.14020
Tb927.11.5520	Tb927.8.3690
Tb927.7.5210	Tb927.6.2060
Tb927.10.4000	Tb927.6.3740
Tb927.10.3560	Tb927.8.1990
Tb927.3.1790	Tb927.11.9720
Tb927.6.1260	Tb927.7.4790
Tb927.8.2210	Tb927.9.4200
Tb927.10.7930	Tb927.10.2560
Tb927.1.2330	Tb927.4.2040
Tb927.4.2350	Tb927.7.880
Tb927.7.4970	Tb927.11.13190
Tb927.10.10030	Tb927.10.10890
Tb927.11.5520	Tb927.11.4700
Tb927.10.12260	Tb927.11.5440
Tb927.10.6310	Tb927.11.11360
Tb927.10.7410	Tb927.3.3900
Tb927.6.3740	Tb927.8.6060
Tb927.6.4540	Tb927.10.1500
Tb927.7.4790	Tb927.10.290
Tb927.4.2280	Tb927.10.7420
Tb927.11.5450	Tb927.11.5440
Tb927.5.1660	Tb927.6.4440
Tb927.9.6290	Tb927.7.2980
Tb927.11.7380	Tb927.3.2230
Tb927.10.10390	Tb927.10.9190
Tb927.10.3710	Tb927.11.13190
Tb927.11.1020	Tb927.10.6400
Tb927.6.4650	Tb927.11.14090
Tb927.11.16280	Tb927.11.11680
Tb927.2.4110	Tb927.10.9190
Tb927.7.4420	Tb927.10.6030
Tb927.2.4400	Tb927.3.5240
Tb927.11.6630	Tb927.10.7610
Tb927.10.2370	Tb927.9.8100
Tb927.11.3310	Tb927.9.4680
Tb927.9.11380	Tb927.10.11390
Tb927.9.11380	Tb927.10.7330
Tb927.1.180	Tb927.11.5450
Tb927.8.1170	Tb927.5.2570
Tb927.10.2980	Tb927.10.1170
Tb927.11.16480	Tb927.10.6400
Tb927.6.4990	Tb927.8.7100
Tb927.10.14000	Tb927.3.4500
Tb927.9.14370	Tb927.7.1040
Tb927.11.9710	Tb927.10.14600
Tb927.9.4200	Tb927.10.3710
Tb927.11.14980	Tb927.11.6000
Tb927.9.1520	Tb927.11.740
Tb927.10.15120	Tb927.11.3590
Tb927.3.3450	Tb927.9.10230
Tb927.6.4840	Tb927.3.4500
Tb927.9.5900	Tb927.11.1020
Tb927.11.9710	Tb927.6.4980
Tb927.8.2740	Tb927.11.9530
Tb927.10.11390	Tb927.8.1330
Tb927.10.9190	Tb927.11.12850
Tb927.3.1680	Tb927.10.5770
Tb927.11.9640	Tb927.8.6170
Tb927.7.1730	Tb927.10.14600
Tb927.10.14030	Tb927.10.10390
Tb927.10.4000	Tb927.2.3030
Tb927.3.2230	Tb927.8.2540
Tb927.11.8970	Tb927.7.2980
Tb927.9.5040	Tb927.9.5210
Tb927.11.3230	Tb927.9.15210
Tb927.7.3680	Tb927.10.1100
Tb927.11.5450	Tb927.8.6110
Tb927.11.5450	Tb927.8.6170
Tb927.9.6510	Tb927.11.11470
Tb927.6.4370	Tb927.10.4640
Tb927.7.4970	Tb927.8.6170
Tb927.1.3830	Tb927.8.6170
Tb927.9.1520	Tb927.3.3760
Tb927.8.1330	Tb927.11.6180
Tb927.11.7840	Tb927.11.5090
Tb927.9.6090	Tb927.10.2530
Tb927.7.5210	Tb927.10.1500
Tb927.11.7270	Tb927.7.4420
Tb927.9.15210	Tb927.4.1790
Tb927.8.4540	Tb927.8.5600
Tb927.10.2840	Tb927.10.3940
Tb927.6.2060	Tb927.11.5090
Tb927.11.11230	Tb927.11.9720
Tb927.11.15420	Tb927.7.6090
Tb927.11.18680	Tb927.10.12260
Tb927.10.3940	Tb927.11.3590
Tb927.6.950	Tb927.8.1990
Tb927.10.3560	Tb927.9.5210
Tb927.10.7410	Tb927.3.2230
Tb927.10.14550	Tb927.11.5440
Tb927.9.4200	Tb927.10.14140
Tb927.9.7770	Tb927.11.7460
Tb927.7.3180	Tb927.1.4690
Tb927.7.880	Tb927.9.14550
Tb927.6.950	Tb927.9.5040
Tb927.6.1260	Tb927.10.6080
Tb927.11.3730	Tb927.3.4500
Tb927.3.780	Tb927.11.7270
Tb927.10.5330	Tb927.10.14600
Tb927.2.100	Tb927.11.12850
Tb927.10.6310	Tb927.11.9720
Tb927.10.12820	Tb927.11.7060
Tb927.10.14000	Tb927.10.12260
Tb927.10.10280	Tb927.8.6170
Tb927.8.6150	Tb927.3.5050
Tb927.2.5980	Tb927.2.3580
Tb927.7.5000	Tb927.11.9720
Tb927.4.1930	Tb927.3.1680
Tb927.9.4210	Tb927.11.1020
Tb927.8.6060	Tb927.10.2890
Tb927.6.1260	Tb927.10.290
Tb927.8.2540	Tb927.6.2740
Tb927.8.1170	Tb927.10.4640
Tb927.9.15210	Tb927.9.15360
Tb927.6.1680	Tb927.9.5900
Tb927.11.2690	Tb927.8.6170
Tb927.9.10770	Tb927.1.710
Tb927.10.3710	Tb927.9.12320
Tb927.9.8850	Tb927.9.10230
Tb927.10.7570	Tb927.3.1790
Tb927.3.2960	Tb927.11.11330
Tb927.11.7460	Tb927.6.3740
Tb927.8.3530	Tb927.10.10890
Tb927.10.6310	Tb927.5.4460
Tb927.9.11380	Tb927.10.560
Tb927.10.14550	Tb927.11.11330
Tb927.7.2640	Tb927.9.6290
Tb927.4.1710	Tb927.11.13400
Tb927.10.10830	Tb927.2.6070
Tb927.8.2740	Tb927.9.10230
Tb927.3.3450	Tb927.11.10060
Tb927.9.15210	Tb927.10.11390
Tb927.7.4520	Tb927.11.5520
Tb927.9.15420	Tb927.9.15210
Tb927.11.3740	Tb927.10.14600
Tb927.11.11000	Tb927.11.16080
Tb927.10.14030	Tb927.3.4750
Tb927.11.16760	Tb927.8.3150
Tb927.7.4390	Tb927.10.4560
Tb927.5.1090	Tb927.10.6880
Tb927.10.1050	Tb927.1.2100
Tb927.9.7770	Tb927.10.2560
Tb927.11.12850	Tb927.11.5440
Tb927.9.15470	Tb927.10.2490
Tb927.10.2560	Tb927.2.1560
Tb927.10.1390	Tb927.10.2560
Tb927.10.14000	Tb927.3.3580
Tb927.11.3310	Tb927.9.6290
Tb927.9.13490	Tb927.11.12680
Tb927.5.1660	Tb927.7.1300
Tb927.11.11250	Tb927.6.3740
Tb927.8.6110	Tb927.10.7930
Tb927.7.7420	Tb927.10.3210
Tb927.11.2410	Tb927.11.14090
Tb927.11.1710	Tb927.4.1500
Tb927.11.3030	Tb927.4.2000
Tb927.11.9420	Tb927.4.1270
Tb927.11.16760	Tb927.10.1060
Tb927.3.1380	Tb927.7.7420
Tb927.2.4400	Tb927.5.1510
Tb927.2.5060	Tb927.11.11250
Tb927.5.930	Tb927.8.6170
Tb927.9.11490	Tb927.11.680
Tb927.10.4640	Tb927.3.1380
Tb927.5.1360	Tb927.11.6160
Tb927.10.6400	Tb927.2.3030
Tb927.2.5980	Tb927.1.1770
Tb927.2.3580	Tb927.7.880
Tb927.10.4450	Tb927.10.2620
Tb927.11.4910	Tb927.11.9590
Tb927.11.1020	Tb927.8.6110
Tb927.9.14370	Tb927.11.6180
Tb927.11.180	Tb927.7.5160
Tb927.11.11330	Tb927.10.6400
Tb927.7.1110	Tb927.6.2740
Tb927.9.12570	Tb927.3.2230
Tb927.5.3980	Tb927.7.7010
Tb927.9.5730	Tb927.11.2690
Tb927.9.5900	Tb927.8.2540
Tb927.11.15420	Tb927.5.2570
Tb927.10.7930	Tb927.11.7460
Tb927.10.6400	Tb927.8.3530
Tb927.10.5010	Tb927.10.1390
Tb927.10.540	Tb927.8.7410
Tb927.10.4110	Tb927.4.3550
Tb927.9.11270	Tb927.11.1900
Tb927.10.14820	Tb927.9.11600
Tb927.9.1520	Tb927.7.4070
Tb927.8.6150	Tb927.10.5330
Tb927.10.13800	Tb927.11.16080
Tb927.9.14160	Tb927.10.5810
Tb927.2.340	Tb927.2.450
Tb927.3.3310	Tb927.10.5330
Tb927.10.6300	Tb927.3.2260
Tb927.4.2040	Tb927.7.4520
Tb927.11.15880	Tb927.4.3550
Tb927.11.1020	Tb927.10.4560
Tb927.11.5450	Tb927.6.2740
Tb927.11.7460	Tb927.8.1990
Tb927.7.2710	Tb927.7.3500
Tb927.10.2560	Tb927.8.6060
Tb927.9.15210	Tb927.11.14130
Tb927.11.5450	Tb927.2.4590
Tb927.9.5900	Tb927.10.6880
Tb927.9.15210	Tb927.10.15120
Tb927.11.6180	Tb927.4.1860
Tb927.11.2060	Tb927.10.14600
Tb927.2.4370	Tb927.11.5440
Tb927.9.5900	Tb927.11.11330
Tb927.10.2560	Tb927.11.4700
Tb927.10.15750	Tb927.11.2470
Tb927.10.7410	Tb927.6.3740
Tb927.11.1890	Tb927.10.13360
Tb927.9.11380	Tb927.11.2060
Tb927.11.5520	Tb927.10.6400
Tb927.11.10770	Tb927.11.11000
Tb927.10.12260	Tb927.6.3740
Tb927.6.950	Tb927.9.14480
Tb927.11.2470	Tb927.10.3210
Tb927.7.190	Tb927.3.3900
Tb927.11.6280	Tb927.7.1910
Tb927.10.6310	Tb927.10.7570
Tb927.10.11390	Tb927.10.14600
Tb927.9.10230	Tb927.11.8970
Tb927.11.15910	Tb927.11.8970
Tb927.1.1730	Tb927.7.2570
Tb927.1.2340	Tb927.6.3740
Tb927.10.10850	Tb927.7.4570
Tb927.11.2470	Tb927.11.6590
Tb927.11.7270	Tb927.7.4790
Tb927.10.5110	Tb927.6.1200
Tb927.10.10890	Tb927.10.4560
Tb927.11.8380	Tb927.11.11330
Tb927.9.5900	Tb927.10.6400
Tb927.11.12790	Tb927.3.3900
Tb927.6.1250	Tb927.8.4550
Tb927.7.710	Tb927.11.5440
Tb927.9.13820	Tb927.7.4070
Tb927.9.10230	Tb927.11.740
Tb927.11.4450	Tb927.1.710
Tb927.11.10400	Tb927.8.4550
Tb927.5.1710	Tb927.7.7420
Tb927.10.13360	Tb927.10.6400
Tb927.4.430	Tb927.10.230
Tb927.8.1330	Tb927.11.2060
Tb927.6.950	Tb927.10.3710
Tb927.11.16480	Tb927.4.1300
Tb927.10.1420	Tb927.4.1300
Tb927.8.1330	Tb927.11.9720
Tb927.10.12890	Tb927.11.12850
Tb927.11.16480	Tb927.11.5520
Tb927.4.2040	Tb927.9.4680
Tb927.3.3760	Tb927.11.4700
Tb927.11.13180	Tb927.4.1300
Tb927.3.3610	Tb927.10.14140
Tb927.10.15120	Tb927.4.1860
Tb927.1.2570	Tb927.1.1670
Tb927.9.4680	Tb927.10.12710
Tb927.1.3200	Tb927.8.5120
Tb927.10.13800	Tb927.8.1960
Tb927.9.4680	Tb927.9.13820
Tb927.9.12570	Tb927.10.2560
Tb927.10.7930	Tb927.10.4560
Tb927.8.3530	Tb927.11.16130
Tb927.8.1330	Tb927.11.14020
Tb927.10.220	Tb927.4.3550
Tb927.2.4370	Tb927.10.7930
Tb927.9.3170	Tb927.5.3210
Tb927.9.1520	Tb927.10.10280
Tb927.10.2560	Tb927.10.6400
Tb927.10.2890	Tb927.10.2100
Tb927.7.4390	Tb927.10.2560
Tb927.9.15210	Tb927.11.2060
Tb927.10.4710	Tb927.10.6030
Tb927.2.3800	Tb927.7.2570
Tb927.11.10990	Tb927.11.11770
Tb927.11.2060	Tb927.11.14130
Tb927.11.3730	Tb927.11.3650
Tb927.9.6040	Tb927.10.15270
Tb927.11.1270	Tb927.10.9830
Tb927.11.190	Tb927.3.3900
Tb927.8.3100	Tb927.10.10030
Tb927.11.10960	Tb927.8.1990
Tb927.10.14140	Tb927.8.1990
Tb927.7.4290	Tb927.9.4680
Tb927.11.3690	Tb927.7.5680
Tb927.7.710	Tb927.10.2890
Tb927.10.4710	Tb927.10.290
Tb927.10.10360	Tb927.8.6060
Tb927.11.15880	Tb927.10.11390
Tb927.11.16150	Tb927.6.1870
Tb927.10.3280	Tb927.11.11230
Tb927.10.3710	Tb927.7.4970
Tb927.5.580	Tb927.8.6060
Tb927.8.1170	Tb927.7.6090
Tb927.11.15880	Tb927.11.9710
Tb927.11.9720	Tb927.10.5330
Tb927.11.5440	Tb927.8.6060
Tb927.10.15120	Tb927.11.6300
Tb927.11.5450	Tb927.10.7410
Tb927.10.2490	Tb927.5.2940
Tb927.6.4440	Tb927.9.4680
Tb927.3.5050	Tb927.4.1790
Tb927.11.9710	Tb927.11.11820
Tb927.3.780	Tb927.10.6030
Tb927.2.5240	Tb927.7.3770
Tb927.10.4710	Tb927.10.6080
Tb927.8.5890	Tb927.7.1790
Tb927.10.14550	Tb927.11.5450
Tb927.10.1500	Tb927.10.12890
Tb927.10.1080	Tb927.10.5330
Tb927.2.4590	Tb927.11.1020
Tb927.11.7150	Tb927.9.5210
Tb927.10.4640	Tb927.3.1680
Tb927.9.6510	Tb927.2.4400
Tb927.11.9720	Tb927.9.6070
Tb927.10.14240	Tb927.11.12790
Tb927.8.4540	Tb927.6.2200
Tb927.11.3230	Tb927.11.2060
Tb927.10.6910	Tb927.6.2790
Tb927.10.7570	Tb927.11.11360
Tb927.9.8850	Tb927.9.8100
[truncated: 604 more rows]

## Sheet: TbCF-HC net
High confidence network (TbCF-HC)
each node represents a protein and each row an interaction
First node	Second node
Tb927.10.180	Tb927.7.7420
Tb927.11.11230	Tb927.7.1730
Tb927.10.5610	Tb927.11.3230
Tb927.10.14990	Tb927.10.2640
Tb927.10.9430	Tb927.5.3170
Tb927.9.3990	Tb927.9.6070
Tb927.10.1080	Tb927.7.2340
Tb927.11.15880	Tb927.3.5050
Tb927.11.4300	Tb927.9.15190
Tb927.11.11820	Tb927.4.1860
Tb927.10.15120	Tb927.9.11380
Tb927.8.1330	Tb927.9.15360
Tb927.11.11230	Tb927.9.15150
Tb927.10.1080	Tb927.9.14370
Tb927.8.3150	Tb927.9.11270
Tb927.8.6150	Tb927.9.6070
Tb927.6.950	Tb927.9.5210
Tb927.1.3180	Tb927.4.3550
Tb927.10.4110	Tb927.7.5000
Tb927.7.1040	Tb927.9.6070
Tb927.11.8200	Tb927.9.15150
Tb927.10.190	Tb927.10.3280
Tb927.11.680	Tb927.3.5050
Tb927.11.14130	Tb927.4.1860
Tb927.11.6300	Tb927.7.1040
Tb927.10.5360	Tb927.11.10790
Tb927.10.14860	Tb927.9.7190
Tb927.3.5050	Tb927.9.11490
Tb927.10.15120	Tb927.9.3990
Tb927.10.14860	Tb927.10.7610
Tb927.10.1080	Tb927.7.5000
Tb927.10.5610	Tb927.10.7330
Tb927.10.220	Tb927.6.4980
Tb927.8.1330	Tb927.9.14370
Tb927.11.6140	Tb927.9.15210
Tb11.02.5400	Tb927.2.4590
Tb927.10.9830	Tb927.5.2930
Tb927.10.560	Tb927.11.6300
Tb927.10.5610	Tb927.9.14370
Tb927.4.1860	Tb927.9.15190
Tb927.4.2180	Tb927.9.6070
Tb927.10.1100	Tb927.11.3230
Tb927.10.3940	Tb927.11.4820
Tb927.8.6150	Tb927.9.7590
Tb927.11.4300	Tb927.7.2340
Tb927.4.2180	Tb927.9.7590
Tb927.11.8200	Tb927.7.5170
Tb927.10.230	Tb927.6.1260
Tb927.11.6180	Tb927.7.3680
Tb927.10.10390	Tb927.9.12110
Tb927.10.3940	Tb927.9.15420
Tb927.10.220	Tb927.9.15420
Tb927.11.2060	Tb927.9.11490
Tb927.10.6030	Tb927.11.7270
Tb927.3.3310	Tb927.7.1040
Tb927.10.4710	Tb927.9.9670
Tb927.10.8270	Tb927.7.6090
Tb927.3.1380	Tb927.5.1710
Tb927.10.1100	Tb927.10.3280
Tb927.11.680	Tb927.9.15420
Tb927.11.4820	Tb927.11.680
Tb927.11.11820	Tb927.11.3590
Tb927.1.3180	Tb927.8.1330
Tb927.10.6400	Tb927.7.1320
Tb927.9.11490	Tb927.9.12200
Tb927.3.5050	Tb927.9.12200
Tb927.10.11390	Tb927.7.1730
Tb927.11.6180	Tb927.9.7590
Tb927.4.3550	Tb927.7.2340
Tb927.10.190	Tb927.10.9800
Tb927.10.560	Tb927.4.2180
Tb927.10.3940	Tb927.3.3310
Tb927.10.11390	Tb927.11.6180
Tb927.10.5360	Tb927.9.14370
Tb927.11.11820	Tb927.9.15420
Tb927.1.3180	Tb927.4.1860
Tb927.10.11390	Tb927.7.5170
Tb927.10.9800	Tb927.9.15210
Tb927.10.8540	Tb927.11.6160
Tb927.10.14600	Tb927.11.16280
Tb927.10.230	Tb927.10.4710
Tb927.11.16870	Tb927.9.15270
Tb927.11.9720	Tb927.9.15210
Tb927.4.1860	Tb927.9.15210
Tb927.11.11230	Tb927.11.15880
Tb927.4.2180	Tb927.9.11490
Tb927.10.14600	Tb927.9.11380
Tb927.11.9590	Tb927.9.12320
Tb927.1.3820	Tb927.10.3760
Tb927.9.15210	Tb927.9.8070
Tb927.10.2840	Tb927.9.3990
Tb927.10.1080	Tb927.11.11360
Tb927.11.680	Tb927.8.6150
Tb927.11.4820	Tb927.7.1730
Tb927.10.190	Tb927.7.1040
Tb927.10.4560	Tb927.11.5440
Tb927.11.16030	Tb927.9.9670
Tb927.3.3310	Tb927.4.3550
Tb927.1.3180	Tb927.11.8200
Tb927.10.4110	Tb927.6.4980
Tb927.10.3280	Tb927.11.9710
Tb927.4.2180	Tb927.8.6150
Tb927.10.5610	Tb927.9.11490
Tb927.11.6300	Tb927.11.9710
Tb927.11.8200	Tb927.4.1860
Tb927.11.9710	Tb927.7.1040
Tb927.10.4330	Tb927.8.6970
Tb927.8.6150	Tb927.9.8070
Tb927.11.1900	Tb927.11.3240
Tb927.1.3180	Tb927.9.15190
Tb927.10.9190	Tb927.11.9640
Tb927.1.3180	Tb927.9.15150
Tb927.11.10790	Tb927.6.4980
Tb927.5.3520	Tb927.6.3130
Tb927.4.1860	Tb927.4.2180
Tb927.11.11590	Tb927.11.9610
Tb927.10.5360	Tb927.10.9800
Tb927.11.11360	Tb927.11.3230
Tb927.7.1040	Tb927.7.5170
Tb927.10.2560	Tb927.11.5450
Tb927.11.11820	Tb927.7.5000
Tb927.11.2060	Tb927.11.4300
Tb927.3.5050	Tb927.9.3990
Tb927.10.7410	Tb927.8.3690
Tb927.11.3590	Tb927.9.15210
Tb927.8.1330	Tb927.9.3990
Tb927.10.10400	Tb927.3.5610
Tb927.10.5330	Tb927.9.11490
Tb927.4.3550	Tb927.7.5170
Tb927.10.7330	Tb927.11.8200
Tb927.11.10790	Tb927.11.6140
Tb927.10.9800	Tb927.11.3230
Tb927.4.3550	Tb927.9.6070
Tb927.11.8200	Tb927.4.2180
Tb927.7.1040	Tb927.8.6150
Tb927.1.3180	Tb927.8.6150
Tb927.11.15880	Tb927.9.3990
Tb927.10.10400	Tb927.6.2080
Tb927.10.14000	Tb927.9.5900
Tb927.3.5050	Tb927.9.14370
Tb927.11.11230	Tb927.7.5170
Tb927.10.1100	Tb927.9.7590
Tb927.10.7410	Tb927.8.2540
Tb927.10.8210	Tb927.2.2470
Tb927.10.1500	Tb927.6.2060
Tb927.11.7460	Tb927.2.3030
Tb927.11.11230	Tb927.7.1040
Tb927.11.3230	Tb927.9.6070
Tb927.9.11310	Tb927.9.9670
Tb927.10.560	Tb927.11.2060
Tb927.10.15120	Tb927.11.8200
Tb927.11.15880	Tb927.7.5170
Tb927.11.4820	Tb927.11.8200
Tb927.10.5360	Tb927.9.11490
Tb927.10.1080	Tb927.4.3550
Tb927.10.11970	Tb927.9.2010
Tb927.11.8200	Tb927.4.3550
Tb927.10.1080	Tb927.10.7330
Tb927.10.560	Tb927.9.15150
Tb927.11.6300	Tb927.4.2180
Tb927.10.220	Tb927.11.16280
Tb927.11.8200	Tb927.8.1330
Tb927.10.5110	Tb927.7.1550
Tb927.11.6180	Tb927.7.2340
Tb927.6.4980	Tb927.9.15210
Tb927.11.6500	Tb927.9.12200
Tb927.9.15420	Tb927.9.8070
Tb927.10.6400	Tb927.2.4110
Tb927.11.6180	Tb927.9.8070
Tb927.10.1080	Tb927.10.11390
Tb927.10.230	Tb927.7.4420
Tb927.10.4110	Tb927.9.14370
Tb927.10.190	Tb927.9.15190
Tb927.10.1100	Tb927.9.15190
Tb927.3.3310	Tb927.8.6150
Tb927.11.3590	Tb927.9.14370
Tb927.10.15120	Tb927.11.14130
Tb927.10.3280	Tb927.11.9720
Tb927.11.14130	Tb927.9.11490
Tb927.10.560	Tb927.9.15420
Tb927.11.3230	Tb927.9.15360
Tb927.10.1100	Tb927.10.11390
Tb927.10.3940	Tb927.3.5050
Tb927.8.1330	Tb927.9.15210
Tb927.11.3590	Tb927.11.8200
Tb927.8.6150	Tb927.9.15150
Tb927.10.14600	Tb927.7.1040
Tb927.3.3310	Tb927.4.1860
Tb927.10.15120	Tb927.7.2340
Tb927.10.1100	Tb927.10.9800
Tb927.11.6500	Tb927.3.3310
Tb927.10.7330	Tb927.3.3310
Tb927.11.6180	Tb927.9.11490
Tb927.8.6150	Tb927.9.15420
Tb927.11.3230	Tb927.11.9720
Tb927.11.6140	Tb927.9.14370
Tb927.7.1040	Tb927.9.8070
Tb927.10.14980	Tb927.10.14990
Tb927.11.10790	Tb927.7.1730
Tb927.11.10790	Tb927.11.6180
Tb927.10.9800	Tb927.11.3590
Tb927.11.11230	Tb927.9.15210
Tb927.10.2840	Tb927.11.9720
Tb927.10.220	Tb927.7.5000
Tb927.11.2060	Tb927.11.9720
Tb927.11.13280	Tb927.11.1710
Tb927.11.8200	Tb927.7.1730
Tb927.10.15120	Tb927.3.3310
Tb927.11.6500	Tb927.4.1790
Tb927.11.10790	Tb927.7.5170
Tb927.11.14130	Tb927.9.15420
Tb927.10.12890	Tb927.11.3730
Tb927.6.4980	Tb927.7.5000
Tb927.10.7330	Tb927.9.3990
Tb927.8.1330	Tb927.9.12200
Tb927.7.1040	Tb927.9.15420
Tb927.11.680	Tb927.7.5170
Tb927.2.4980	Tb927.8.6770
Tb927.10.6080	Tb927.4.430
Tb927.11.6500	Tb927.3.5050
Tb927.11.9710	Tb927.8.6150
Tb927.7.1730	Tb927.9.12200
Tb927.10.5330	Tb927.9.7590
Tb927.10.5360	Tb927.9.7590
Tb927.11.6500	Tb927.7.3680
Tb927.3.3310	Tb927.9.8070
Tb927.11.6140	Tb927.7.2340
Tb927.4.430	Tb927.7.4420
Tb927.10.14600	Tb927.11.9720
Tb927.10.9800	Tb927.11.2060
Tb927.7.4420	Tb927.9.11310
Tb927.10.2560	Tb927.11.11250
Tb927.9.11490	Tb927.9.6070
Tb927.9.15190	Tb927.9.3990
Tb927.10.14600	Tb927.10.4110
Tb927.10.5360	Tb927.9.15420
Tb927.10.290	Tb927.11.7020
Tb927.11.14130	Tb927.6.4980
Tb927.10.11390	Tb927.10.3940
Tb927.8.6150	Tb927.9.15360
Tb927.10.7330	Tb927.11.9710
Tb927.11.9720	Tb927.8.6150
Tb927.10.5360	Tb927.10.7330
Tb927.1.3030	Tb927.10.3570
Tb927.11.11590	Tb927.11.5840
Tb927.11.10790	Tb927.8.6150
Tb927.10.4560	Tb927.11.5450
Tb927.10.9800	Tb927.9.3990
Tb927.11.10240	Tb927.11.12230
Tb927.10.15120	Tb927.11.2060
Tb927.10.4110	Tb927.10.560
Tb927.10.1100	Tb927.10.5360
Tb927.1.3180	Tb927.10.9800
Tb927.11.6180	Tb927.7.1040
Tb927.10.3940	Tb927.11.9710
Tb927.11.11690	Tb927.11.9420
Tb927.4.1790	Tb927.9.15420
Tb927.11.9710	Tb927.9.14370
Tb927.10.9800	Tb927.7.1730
Tb927.11.6500	Tb927.7.2340
Tb927.10.2840	Tb927.11.3590
Tb927.10.5330	Tb927.10.560
Tb927.7.1730	Tb927.9.15210
Tb927.11.6500	Tb927.11.8200
Tb927.4.430	Tb927.6.1260
Tb927.11.11360	Tb927.9.11490
Tb927.10.9800	Tb927.4.1790
Tb927.4.3550	Tb927.7.3680
Tb927.10.6080	Tb927.9.11310
Tb927.11.6500	Tb927.4.3550
Tb927.10.5610	Tb927.9.15420
Tb927.11.680	Tb927.9.14370
Tb927.4.3550	Tb927.9.15420
Tb927.1.3180	Tb927.11.9710
Tb927.1.3180	Tb927.3.5050
Tb927.10.14530	Tb927.10.15720
Tb927.7.4420	Tb927.9.9670
Tb927.11.6300	Tb927.11.9720
Tb927.10.1080	Tb927.11.6500
Tb927.10.3280	Tb927.8.6150
Tb927.10.4110	Tb927.10.9800
Tb927.10.11700	Tb927.9.8450
Tb927.10.4560	Tb927.7.710
Tb927.11.6500	Tb927.9.15150
Tb927.11.14250	Tb927.11.1900
Tb927.11.6300	Tb927.9.15150
Tb927.10.7610	Tb927.7.7410
Tb927.6.4980	Tb927.8.6150
Tb927.10.9800	Tb927.11.6180
Tb927.4.1860	Tb927.9.7590
Tb927.10.6030	Tb927.4.430
Tb927.4.1860	Tb927.7.1730
Tb927.11.6300	Tb927.3.5050
Tb927.10.5330	Tb927.9.15210
Tb927.3.5050	Tb927.9.15190
Tb927.10.5610	Tb927.4.3550
Tb927.10.2560	Tb927.11.5520
Tb927.11.6300	Tb927.9.11380
Tb927.11.1900	Tb927.2.4850
Tb927.10.5610	Tb927.11.6500
Tb927.11.10790	Tb927.11.11360
Tb927.11.9710	Tb927.8.1330
Tb927.10.1100	Tb927.9.15420
Tb927.10.220	Tb927.11.9720
Tb927.1.3950	Tb927.9.5900
Tb927.11.11360	Tb927.8.6150
Tb927.11.3590	Tb927.8.6150
Tb927.10.15120	Tb927.11.10790
Tb927.11.16280	Tb927.7.5170
Tb927.10.10400	Tb927.11.10570
Tb927.10.560	Tb927.10.7330
Tb927.11.6180	Tb927.9.6070
Tb927.11.11360	Tb927.11.9720
Tb927.11.15880	Tb927.11.2060
Tb927.11.16280	Tb927.11.4300
Tb927.11.11230	Tb927.4.1790
Tb927.9.11380	Tb927.9.14370
Tb927.10.7330	Tb927.7.5000
Tb927.7.5000	Tb927.9.15210
Tb927.10.3940	Tb927.11.6300
Tb927.3.5050	Tb927.9.15150
Tb927.10.3560	Tb927.11.3070
Tb927.10.5360	Tb927.4.3550
Tb927.10.5330	Tb927.4.3550
Tb927.4.1270	Tb927.4.2000
Tb927.11.6140	Tb927.11.6500
Tb927.11.2060	Tb927.9.15420
Tb927.11.10790	Tb927.3.5050
Tb927.7.5170	Tb927.9.14370
Tb927.10.7330	Tb927.11.4820
Tb927.11.6630	Tb927.8.6970
Tb927.7.3680	Tb927.9.7590
Tb927.10.14980	Tb927.10.2640
Tb927.10.5330	Tb927.11.11230
Tb927.11.14130	Tb927.9.3990
Tb927.10.4110	Tb927.11.6300
Tb927.3.3310	Tb927.9.3990
Tb927.11.9710	Tb927.4.3550
Tb927.11.11820	Tb927.9.15210
Tb927.6.2010	Tb927.9.7190
Tb927.9.14370	Tb927.9.15210
Tb927.10.1100	Tb927.11.11230
Tb927.10.3280	Tb927.9.3990
Tb927.11.3590	Tb927.6.4980
Tb927.10.4110	Tb927.8.6150
Tb927.10.7330	Tb927.7.3680
Tb927.11.11680	Tb927.11.1450
Tb927.4.2180	Tb927.9.3990
Tb927.10.1080	Tb927.10.2840
Tb927.10.15120	Tb927.10.5610
Tb927.1.3180	Tb927.10.3280
Tb927.10.1080	Tb927.11.6300
Tb927.2.6070	Tb927.3.1590
Tb927.11.6180	Tb927.11.8200
Tb927.11.10790	Tb927.7.1040
Tb927.10.9800	Tb927.3.3310
Tb927.7.2340	Tb927.9.3990
Tb927.10.1080	Tb927.11.4300
Tb927.10.9190	Tb927.9.5210
Tb927.11.2060	Tb927.3.1790
Tb927.5.580	Tb927.7.2590
Tb927.11.3230	Tb927.9.12200
Tb927.10.5330	Tb927.4.2180
Tb927.10.4330	Tb927.10.660
Tb927.11.1740	Tb927.7.3370
Tb927.8.1330	Tb927.8.6150
Tb927.1.3180	Tb927.11.2060
Tb927.3.3310	Tb927.9.15420
Tb927.11.4820	Tb927.11.9720
Tb927.10.9830	Tb927.3.1690
Tb927.7.5170	Tb927.9.15420
Tb927.10.3280	Tb927.10.4110
Tb927.2.3800	Tb927.4.1500
Tb927.10.220	Tb927.4.2180
Tb927.11.11230	Tb927.11.3590
Tb927.11.5090	Tb927.8.3690
Tb927.10.4110	Tb927.9.15420
Tb927.11.1740	Tb927.3.5490
Tb927.7.5000	Tb927.8.1330
Tb927.10.1080	Tb927.11.15880
Tb927.10.15120	Tb927.11.16280
Tb927.9.12200	Tb927.9.15210
Tb927.10.3280	Tb927.11.6140
Tb927.11.9710	Tb927.9.15150
Tb927.11.6500	Tb927.9.15360
Tb927.11.3230	Tb927.4.3550
Tb927.10.5360	Tb927.11.16280
Tb927.10.6300	Tb927.4.3690
Tb927.1.3180	Tb927.9.11490
Tb927.11.15880	Tb927.11.3590
Tb927.11.2060	Tb927.11.8200
Tb927.1.3180	Tb927.10.4110
Tb927.9.7590	Tb927.9.8070
Tb927.9.11490	Tb927.9.15210
Tb927.10.4560	Tb927.6.2740
Tb927.7.3680	Tb927.9.15420
Tb927.10.15120	Tb927.11.11230
Tb927.11.11230	Tb927.9.14370
Tb927.11.6180	Tb927.6.4980
Tb927.10.1500	Tb927.6.4480
Tb927.11.680	Tb927.11.8200
Tb927.11.3730	Tb927.11.9640
Tb927.10.12710	Tb927.9.10230
Tb927.10.15120	Tb927.7.3680
Tb927.11.3590	Tb927.11.9720
Tb927.10.15120	Tb927.9.15150
Tb927.10.4110	Tb927.11.6500
Tb927.5.1090	Tb927.8.5330
Tb927.10.220	Tb927.9.7590
Tb927.11.1900	Tb927.8.3150
Tb927.11.3230	Tb927.9.11380
Tb927.11.10030	Tb927.7.5000
Tb927.11.13190	Tb927.9.5210
Tb927.10.5610	Tb927.9.3990
Tb927.10.2020	Tb927.5.940
Tb927.10.220	Tb927.9.8070
Tb927.11.2060	Tb927.9.7590
Tb927.11.16030	Tb927.3.780
Tb927.11.8200	Tb927.8.6150
Tb927.10.3280	Tb927.11.3230
Tb927.10.220	Tb927.7.1730
Tb927.10.8190	Tb927.8.3150
Tb927.10.3940	Tb927.9.15210
Tb927.5.2570	Tb927.6.4370
Tb927.10.3940	Tb927.9.15150
Tb927.11.14130	Tb927.11.680
Tb927.10.220	Tb927.11.6180
Tb927.10.5330	Tb927.7.1730
Tb927.11.15880	Tb927.11.8200
Tb927.10.5360	Tb927.7.1730
Tb927.4.2180	Tb927.8.1330
Tb927.11.6300	Tb927.9.15420
Tb927.11.9530	Tb927.3.1120
Tb927.10.220	Tb927.9.12200
Tb927.11.3230	Tb927.4.1860
Tb927.10.12700	Tb927.11.2060
Tb927.10.220	Tb927.10.3280
Tb927.11.7020	Tb927.7.4790
Tb927.4.1860	Tb927.9.15420
Tb927.10.3940	Tb927.4.1860
Tb927.10.7330	Tb927.8.6150
Tb927.10.220	Tb927.11.15880
Tb927.10.190	Tb927.9.7590
Tb927.1.2570	Tb927.10.4270
Tb927.11.9710	Tb927.7.5170
Tb927.11.11820	Tb927.11.6500
Tb927.11.4820	Tb927.9.15360
Tb927.10.3280	Tb927.9.15360
Tb927.11.6300	Tb927.7.5000
Tb927.10.3760	Tb927.4.1080
Tb927.10.5010	Tb927.6.4590
Tb927.10.14600	Tb927.3.3310
Tb927.11.11230	Tb927.8.1330
Tb927.2.3030	Tb927.6.2170
Tb927.9.12200	Tb927.9.15190
Tb927.11.11680	Tb927.3.1790
Tb927.10.220	Tb927.9.6070
Tb927.10.5360	Tb927.11.6180
Tb927.6.4980	Tb927.9.11380
Tb927.10.5610	Tb927.11.3590
Tb927.1.3180	Tb927.7.1730
Tb927.10.3280	Tb927.8.1330
Tb927.8.1330	Tb927.9.11490
Tb927.11.2060	Tb927.7.1730
Tb927.10.15120	Tb927.10.560
Tb927.11.740	Tb927.9.8100
Tb927.10.1170	Tb927.3.1110
Tb927.9.11380	Tb927.9.15150
Tb927.8.2540	Tb927.8.6110
Tb927.7.2340	Tb927.9.7590
Tb927.10.4110	Tb927.11.16280
Tb927.10.5610	Tb927.7.1730
Tb927.11.15880	Tb927.9.15150
Tb927.10.14600	Tb927.9.15190
Tb927.6.1250	Tb927.6.4030
Tb927.1.3030	Tb927.10.5440
Tb927.4.3550	Tb927.7.1730
Tb927.7.3680	Tb927.9.15360
Tb927.10.520	Tb927.10.9830
Tb927.11.10790	Tb927.9.15360
Tb927.10.230	Tb927.9.9670
Tb927.10.1080	Tb927.11.16280
Tb927.11.15880	Tb927.4.1860
Tb927.10.1080	Tb927.6.4980
Tb927.11.6180	Tb927.4.2180
Tb927.11.4820	Tb927.9.15190
Tb927.10.3940	Tb927.9.15360
Tb927.3.5050	Tb927.8.1330
Tb927.10.4110	Tb927.4.1860
Tb927.4.1500	Tb927.6.2230
Tb927.11.9720	Tb927.7.1040
Tb927.10.15120	Tb927.10.9800
Tb927.10.5330	Tb927.11.6180
Tb927.10.3280	Tb927.10.5610
Tb927.10.7330	Tb927.9.15190
Tb927.11.14900	Tb927.4.450
Tb927.11.14130	Tb927.9.8070
Tb927.11.3230	Tb927.9.14370
Tb927.10.11390	Tb927.4.1860
Tb927.4.3550	Tb927.9.11380
Tb927.1.3180	Tb927.11.11360
Tb927.10.1100	Tb927.9.11380
Tb927.10.3940	Tb927.8.6150
Tb927.11.2060	Tb927.9.6070
Tb927.10.3760	Tb927.11.9420
Tb927.10.14790	Tb927.3.2900
Tb927.11.11230	Tb927.8.6150
Tb927.11.3230	Tb927.3.3310
Tb927.10.5610	Tb927.4.1790
Tb927.4.1790	Tb927.4.1860
Tb927.11.3650	Tb927.6.4210
Tb927.10.560	Tb927.11.4820
Tb927.3.5050	Tb927.9.15210
Tb927.11.8970	Tb927.4.3320
Tb927.11.4820	Tb927.9.3990
Tb927.10.3760	Tb927.6.4990
Tb927.10.5610	Tb927.8.1330
Tb927.10.3940	Tb927.11.14130
Tb927.4.2180	Tb927.7.1040
Tb927.11.11360	Tb927.11.15880
Tb927.10.3280	Tb927.7.1040
Tb927.9.6070	Tb927.9.7590
Tb927.5.4560	Tb927.7.4570
Tb927.10.4640	Tb927.5.2570
Tb927.11.16280	Tb927.4.3550
Tb927.10.560	Tb927.11.9720
Tb927.10.15120	Tb927.6.4980
Tb927.2.6050	Tb927.4.450
Tb927.4.3550	Tb927.9.8070
Tb927.10.3940	Tb927.7.5170
Tb927.10.5330	Tb927.3.5050
Tb927.11.18680	Tb927.9.2520
Tb927.10.190	Tb927.4.3550
Tb927.11.8200	Tb927.6.4980
Tb927.10.7330	Tb927.9.15360
Tb927.10.5360	Tb927.11.3590
Tb927.11.4300	Tb927.9.8070
Tb927.11.6180	Tb927.7.1730
Tb927.10.4110	Tb927.4.1790
Tb927.10.9800	Tb927.9.15360
Tb927.4.1790	Tb927.7.2340
Tb927.10.14990	Tb927.11.1740
Tb927.11.11820	Tb927.9.11380
Tb927.10.12710	Tb927.7.1320
Tb927.10.6030	Tb927.9.11310
Tb927.11.6500	Tb927.6.4980
Tb927.4.3550	Tb927.6.4980
Tb927.11.9710	Tb927.9.15210
Tb927.11.2060	Tb927.3.3310
Tb927.10.1100	Tb927.11.9720
Tb927.10.4110	Tb927.11.11230
Tb927.10.560	Tb927.11.3230
Tb927.1.3200	Tb927.10.2620
Tb927.4.1790	Tb927.9.15150
Tb927.7.1730	Tb927.9.11490
Tb927.10.1100	Tb927.6.4980
Tb927.11.7170	Tb927.6.950
Tb927.9.14370	Tb927.9.6070
Tb927.10.5360	Tb927.8.1330
Tb927.10.5330	Tb927.8.1330
Tb927.10.5330	Tb927.9.11380
Tb927.11.3590	Tb927.7.5170
Tb927.10.7330	Tb927.11.6180
Tb927.11.6250	Tb927.3.1690
Tb927.10.12890	Tb927.6.950
Tb927.10.15120	Tb927.7.1040
Tb927.4.1500	Tb927.8.8170
Tb927.4.1860	Tb927.9.11490
Tb927.11.10790	Tb927.7.3680
Tb927.10.560	Tb927.8.6150
Tb927.10.14600	Tb927.9.15420
Tb927.10.560	Tb927.11.11230
Tb927.11.3230	Tb927.11.4820
Tb927.10.230	Tb927.3.780
Tb927.11.3230	Tb927.9.15190
Tb927.10.1080	Tb927.11.10790
Tb927.11.4300	Tb927.11.6500
Tb927.10.230	Tb927.10.6030
Tb927.7.5000	Tb927.9.15190
Tb927.10.3280	Tb927.9.8070
Tb927.10.14990	Tb927.3.3000
Tb927.11.7270	Tb927.6.1260
Tb927.11.3230	Tb927.8.6150
Tb927.11.7020	Tb927.4.430
Tb927.10.9800	Tb927.7.2340
Tb927.10.7330	Tb927.9.8070
Tb927.11.14130	Tb927.7.5170
Tb927.8.6150	Tb927.9.15210
Tb927.11.15350	Tb927.11.16230
Tb927.7.1730	Tb927.9.6070
Tb927.8.1330	Tb927.9.15150
Tb927.2.6070	Tb927.8.8170
Tb927.8.3530	Tb927.9.12570
Tb927.11.6500	Tb927.11.9710
Tb927.9.12200	Tb927.9.7590
Tb927.10.5360	Tb927.11.6300
Tb927.10.10400	Tb927.5.1510
Tb927.11.11230	Tb927.9.15360
Tb927.11.6300	Tb927.9.8070
Tb927.10.14600	Tb927.11.4300
Tb927.10.6080	Tb927.11.16030
Tb927.10.7330	Tb927.7.2340
Tb927.10.14600	Tb927.11.3590
Tb927.11.11820	Tb927.11.680
Tb927.11.15880	Tb927.8.1330
Tb927.7.5480	Tb927.9.9860
Tb927.11.4820	Tb927.11.6300
Tb927.8.1330	Tb927.9.8070
Tb927.10.230	Tb927.9.11310
Tb927.7.5170	Tb927.8.6150
Tb927.10.290	Tb927.9.11310
Tb927.11.10790	Tb927.7.2340
Tb927.11.11360	Tb927.9.15420
Tb927.10.7500	Tb927.4.1270
Tb927.10.11390	Tb927.10.7330
Tb927.11.4300	Tb927.8.1330
Tb927.10.9190	Tb927.8.5330
Tb927.7.3680	Tb927.9.3990
Tb927.10.14530	Tb927.10.1550
Tb927.11.8200	Tb927.9.15190
Tb927.11.16280	Tb927.11.6180
Tb927.10.220	Tb927.9.15210
Tb927.10.15120	Tb927.11.6180
Tb927.11.15880	Tb927.11.16280
Tb927.10.3520	Tb927.7.4420
Tb927.1.2570	Tb927.2.6050
Tb927.10.14140	Tb927.7.5480
Tb927.9.11380	Tb927.9.12200
Tb927.10.3940	Tb927.11.680
Tb927.11.6140	Tb927.7.1730
Tb927.9.15190	Tb927.9.15420
Tb927.7.3680	Tb927.8.6150
Tb927.11.6300	Tb927.7.5170
Tb927.11.6180	Tb927.9.15360
Tb927.11.9720	Tb927.7.1730
Tb927.11.2060	Tb927.9.15150
Tb927.11.9710	Tb927.7.1730
Tb927.11.9710	Tb927.11.9720
Tb927.10.560	Tb927.9.7590
Tb927.10.9800	Tb927.11.680
Tb927.10.14390	Tb927.9.13490
Tb927.10.1080	Tb927.10.14600
Tb927.11.3230	Tb927.11.9710
Tb927.10.5360	Tb927.11.9710
Tb927.9.15150	Tb927.9.15210
Tb927.11.15880	Tb927.11.3230
Tb927.4.430	Tb927.9.11310
Tb927.10.290	Tb927.11.16030
Tb927.9.11490	Tb927.9.7590
Tb927.4.2180	Tb927.9.15420
Tb927.11.10790	Tb927.9.15150
Tb927.7.1730	Tb927.9.14370
Tb927.4.3550	Tb927.9.14370
Tb927.10.2840	Tb927.11.3230
Tb927.4.1860	Tb927.8.1330
Tb927.11.16280	Tb927.9.15360
Tb927.10.6030	Tb927.7.4790
Tb927.10.6080	Tb927.7.4790
Tb927.10.1100	Tb927.11.10790
Tb927.10.7330	Tb927.11.14130
Tb927.8.6150	Tb927.9.15190
Tb927.11.3590	Tb927.11.6500
Tb927.10.12890	Tb927.11.9640
Tb927.1.3180	Tb927.9.12200
Tb927.4.1790	Tb927.9.14370
Tb927.11.6300	Tb927.7.3680
Tb927.10.220	Tb927.4.1860
Tb927.10.4330	Tb927.11.6630
Tb927.3.5050	Tb927.9.11380
Tb927.9.11380	Tb927.9.15420
Tb927.10.220	Tb927.9.14370
Tb927.10.1100	Tb927.11.2060
Tb927.10.1100	Tb927.9.15150
Tb927.11.11820	Tb927.6.4980
Tb927.7.1730	Tb927.9.15360
Tb927.11.4300	Tb927.11.6180
Tb927.11.4820	Tb927.4.1790
Tb927.11.6500	Tb927.9.14370
Tb927.11.6300	Tb927.9.14370
Tb927.10.1100	Tb927.9.8070
Tb927.10.14600	Tb927.9.14370
Tb927.11.6300	Tb927.8.6150
Tb927.3.780	Tb927.7.4420
Tb927.10.15120	Tb927.11.9720
Tb927.11.6180	Tb927.11.9710
Tb927.11.11360	Tb927.11.9710
Tb927.4.3550	Tb927.9.15360
Tb927.1.3950	Tb927.10.11970
Tb927.11.1540	Tb927.11.2690
Tb927.10.15120	Tb927.9.6070
Tb927.10.11390	Tb927.9.15420
Tb927.11.2060	Tb927.9.15360
Tb927.1.3180	Tb927.10.3940
Tb927.10.10390	Tb927.9.13490
Tb927.1.3950	Tb927.11.5440
Tb927.4.1790	Tb927.9.11380
Tb927.10.1100	Tb927.11.6140
Tb927.10.1100	Tb927.7.1040
Tb927.11.6630	Tb927.5.4330
Tb927.11.4820	Tb927.9.15210
Tb927.9.14370	Tb927.9.3990
Tb927.7.1730	Tb927.9.8070
Tb927.11.7170	Tb927.9.5210
Tb11.02.5400	Tb927.7.4390
Tb927.8.2600	Tb927.8.3750
Tb927.10.5610	Tb927.6.4980
Tb927.10.5360	Tb927.8.6150
Tb927.10.560	Tb927.9.14370
Tb927.11.3230	Tb927.7.2340
Tb927.11.4300	Tb927.7.5000
Tb927.11.16280	Tb927.11.3230
Tb927.11.11820	Tb927.11.2060
Tb927.10.560	Tb927.11.6180
Tb927.10.190	Tb927.11.3590
Tb927.9.15150	Tb927.9.15190
Tb927.10.4110	Tb927.9.12200
Tb927.10.4710	Tb927.11.7270
Tb927.10.15120	Tb927.4.1790
Tb927.10.4110	Tb927.9.8070
Tb927.11.6180	Tb927.7.5000
Tb927.10.11390	Tb927.11.6500
Tb927.10.4110	Tb927.9.11380
Tb927.1.3820	Tb927.11.9420
Tb927.7.5170	Tb927.8.1330
Tb927.11.10790	Tb927.4.1860
Tb927.4.430	Tb927.7.4790
Tb927.11.15880	Tb927.9.15210
Tb927.6.4990	Tb927.7.7420
Tb927.10.3940	Tb927.11.10790
Tb927.7.2340	Tb927.9.15150
Tb927.10.3280	Tb927.11.10790
Tb927.11.8200	Tb927.9.7590
Tb927.11.11230	Tb927.11.4820
Tb927.10.12540	Tb927.5.450
Tb927.4.2180	Tb927.7.2340
Tb927.10.220	Tb927.10.3940
Tb927.11.11360	Tb927.9.14370
Tb927.11.3230	Tb927.8.1330
Tb927.1.3180	Tb927.11.9720
Tb927.11.4300	Tb927.11.6300
Tb927.1.710	Tb927.6.4440
Tb927.4.3670	Tb927.5.3960
Tb927.10.560	Tb927.11.8200
Tb927.11.3230	Tb927.11.6180
Tb927.10.2560	Tb927.8.3690
Tb927.4.1500	Tb927.7.2570
Tb927.11.11230	Tb927.9.11380
Tb927.10.9190	Tb927.8.7020
Tb927.10.15120	Tb927.11.4300
Tb927.10.220	Tb927.8.6150
Tb927.10.9800	Tb927.11.11820
Tb927.10.4560	Tb927.11.11330
Tb927.10.1100	Tb927.11.8200
Tb927.10.11390	Tb927.7.2340
Tb927.7.2340	Tb927.9.15420
Tb927.10.2100	Tb927.11.4460
Tb927.10.220	Tb927.11.680
Tb927.10.560	Tb927.7.5170
Tb927.3.3310	Tb927.8.1330
Tb927.11.2690	Tb927.7.4970
Tb927.10.2840	Tb927.11.4300
Tb927.10.7330	Tb927.9.15150
Tb927.6.4980	Tb927.9.3990
Tb927.11.3590	Tb927.11.4300
Tb927.11.6300	Tb927.8.1330
Tb927.3.3310	Tb927.9.15210
Tb927.10.14600	Tb927.11.4820
Tb927.10.3940	Tb927.10.5360
Tb927.4.1860	Tb927.9.15150
Tb927.10.15120	Tb927.10.5360
Tb927.11.14120	Tb927.11.2360
Tb927.10.14600	Tb927.9.11490
Tb927.10.1080	Tb927.8.1330
Tb927.11.6500	Tb927.9.11380
Tb927.10.3940	Tb927.9.8070
Tb927.11.11360	Tb927.11.8200
Tb927.11.14130	Tb927.11.9710
Tb927.11.4820	Tb927.11.6180
Tb927.1.3180	Tb927.11.4300
Tb927.7.1730	Tb927.9.7590
Tb927.10.11390	Tb927.9.7590
Tb927.10.1100	Tb927.7.2340
Tb927.10.560	Tb927.11.14130
Tb927.5.2570	Tb927.8.4820
Tb927.11.15880	Tb927.11.9720
Tb927.10.230	Tb927.11.7020
Tb927.10.560	Tb927.7.1040
Tb927.10.8270	Tb927.5.2570
Tb927.4.1790	Tb927.8.6150
Tb927.7.2340	Tb927.8.1330
Tb927.10.1100	Tb927.11.4820
Tb927.10.3940	Tb927.11.3230
Tb927.2.3030	Tb927.6.3740
Tb927.10.3940	Tb927.6.4980
Tb927.10.9800	Tb927.11.9710
Tb927.10.3280	Tb927.9.14370
Tb927.10.1550	Tb927.10.15720
Tb927.10.1100	Tb927.7.5000
Tb927.10.5360	Tb927.11.4300
Tb927.10.5610	Tb927.11.8200
Tb927.11.9710	Tb927.9.12200
Tb927.10.220	Tb927.7.5170
Tb927.4.2310	Tb927.5.1090
Tb927.4.1860	Tb927.8.6150
Tb927.4.1860	Tb927.7.1040
Tb927.4.1790	Tb927.7.5170
Tb927.11.5840	Tb927.6.4370
Tb927.7.5170	Tb927.9.11490
Tb927.10.3940	Tb927.11.11230
Tb927.11.11360	Tb927.9.7590
Tb927.10.4110	Tb927.10.5330
Tb927.10.7330	Tb927.11.680
Tb927.11.2060	Tb927.7.5170
Tb927.10.1080	Tb927.3.5050
Tb11.02.5390	Tb927.11.16860
Tb927.11.680	Tb927.9.7590
Tb927.10.7330	Tb927.10.9800
Tb927.10.8430	Tb927.9.5690
Tb927.11.5840	Tb927.5.2570
Tb927.11.6300	Tb927.11.6500
Tb927.11.3590	Tb927.7.2340
Tb927.10.5610	Tb927.9.15150
Tb927.11.8200	Tb927.3.5050
Tb927.11.15880	Tb927.9.8070
Tb927.10.11390	Tb927.11.9710
Tb927.11.7020	Tb927.9.11310
Tb927.10.5610	Tb927.11.4820
Tb927.8.1890	Tb927.9.14160
Tb927.10.5330	Tb927.11.4300
Tb927.1.2570	Tb927.4.450
Tb927.10.6030	Tb927.10.6080
Tb927.7.1040	Tb927.7.5000
Tb927.10.14000	Tb927.11.5440
Tb927.11.9720	Tb927.9.12200
Tb927.10.5360	Tb927.11.9720
Tb927.10.3940	Tb927.9.3990
Tb927.11.11230	Tb927.9.7590
Tb927.4.3550	Tb927.9.15210
Tb927.6.2060	Tb927.6.4480
Tb927.10.4110	Tb927.11.10790
Tb927.10.5330	Tb927.11.15880
Tb927.10.14600	Tb927.8.1330
Tb927.11.7020	Tb927.3.780
Tb927.11.6180	Tb927.9.15150
Tb927.11.8200	Tb927.9.11380
Tb927.11.14130	Tb927.11.6180
Tb927.11.4820	Tb927.9.14370
Tb927.10.220	Tb927.10.7330
Tb927.11.900	Tb927.9.12110
Tb927.11.9720	Tb927.9.15190
Tb927.10.2840	Tb927.10.7330
Tb927.11.10790	Tb927.3.3310
Tb927.4.1860	Tb927.9.14370
Tb927.10.1080	Tb927.10.5360
Tb927.11.9420	Tb927.4.1080
Tb927.11.6140	Tb927.4.3550
Tb927.10.3280	Tb927.9.15190
Tb927.11.11590	Tb927.5.2570
Tb927.11.10790	Tb927.11.6500
Tb927.3.5050	Tb927.7.1040
Tb927.10.5360	Tb927.9.15210
Tb927.10.7330	Tb927.11.15880
Tb927.11.9720	Tb927.7.2340
Tb927.10.3940	Tb927.7.2340
Tb927.10.5610	Tb927.9.11380
Tb927.4.1860	Tb927.4.3550
Tb927.11.4300	Tb927.11.4820
Tb927.10.2840	Tb927.11.11360
Tb927.9.11490	Tb927.9.15360
Tb927.1.3180	Tb927.9.11380
Tb927.9.14370	Tb927.9.1850
Tb927.11.15880	Tb927.9.11380
Tb927.10.9800	Tb927.11.9720
Tb927.10.9800	Tb927.8.6150
Tb927.11.4300	Tb927.9.11380
Tb927.7.890	Tb927.9.11720
Tb927.10.450	Tb927.3.3000
Tb927.10.560	Tb927.11.11820
Tb927.10.1080	Tb927.11.11230
Tb927.10.5610	Tb927.11.9720
Tb927.4.2310	Tb927.6.950
Tb927.11.10790	Tb927.11.680
Tb927.11.11820	Tb927.9.15190
Tb927.11.10790	Tb927.9.11380
Tb927.11.6180	Tb927.9.15420
Tb927.10.8190	Tb927.11.1900
Tb927.11.10790	Tb927.8.1330
Tb927.10.15120	Tb927.8.1330
Tb927.11.11360	Tb927.9.15210
Tb927.10.560	Tb927.11.15880
Tb927.10.3280	Tb927.7.2340
Tb927.4.1860	Tb927.7.5170
Tb927.10.11390	Tb927.7.1040
Tb927.10.1080	Tb927.10.5610
Tb927.3.1030	Tb927.6.1870
Tb927.11.3230	Tb927.9.11490
Tb927.11.10790	Tb927.11.16280
Tb927.11.6500	Tb927.9.15420
Tb927.11.6180	Tb927.7.5170
Tb927.3.2230	Tb927.8.6110
Tb927.10.6400	Tb927.6.3740
Tb927.7.2340	Tb927.9.11490
Tb927.11.16830	Tb927.3.3000
Tb927.10.220	Tb927.11.3590
Tb927.10.220	Tb927.11.2060
Tb927.10.2840	Tb927.11.4820
Tb927.10.3280	Tb927.9.11380
Tb927.10.2020	Tb927.10.2490
Tb927.11.6180	Tb927.9.15210
Tb927.11.1270	Tb927.3.1690
Tb927.11.6180	Tb927.4.3550
Tb927.10.190	Tb927.9.15420
Tb927.10.1080	Tb927.9.15210
Tb927.10.5610	Tb927.11.6300
Tb927.11.14130	Tb927.9.6070
Tb927.11.10790	Tb927.9.7590
Tb927.11.15880	Tb927.11.6300
Tb927.4.2180	Tb927.4.3550
Tb927.9.12200	Tb927.9.3990
Tb927.8.7020	Tb927.9.4520
Tb927.10.4710	Tb927.7.4420
Tb927.10.3940	Tb927.10.7330
Tb927.10.1100	Tb927.3.5050
Tb927.11.6180	Tb927.3.3310
Tb927.10.9800	Tb927.11.11230
Tb927.8.6170	Tb927.9.9820
Tb927.10.14600	Tb927.11.6180
Tb927.3.5520	Tb927.8.570
Tb927.1.3820	Tb927.10.730
Tb927.10.3940	Tb927.4.3550
Tb927.10.190	Tb927.11.15880
Tb927.10.2840	Tb927.11.15880
Tb927.11.680	Tb927.4.1860
Tb927.10.6030	Tb927.9.9670
Tb927.10.14000	Tb927.11.5450
Tb927.10.15120	Tb927.7.1730
Tb927.11.8200	Tb927.9.15420
Tb927.11.3230	Tb927.11.3590
Tb927.11.16280	Tb927.11.9720
Tb927.11.3590	Tb927.7.1730
Tb927.1.1240	Tb927.11.16130
Tb927.10.15120	Tb927.10.4110
Tb927.11.680	Tb927.3.3310
Tb927.11.2060	Tb927.7.1040
Tb927.10.1100	Tb927.4.3550
Tb927.10.4110	Tb927.11.8200
Tb927.9.11490	Tb927.9.8070
Tb927.10.220	Tb927.7.2340
Tb927.7.4970	Tb927.8.1990
Tb927.7.4790	Tb927.9.9670
Tb927.11.6140	Tb927.9.15420
Tb927.11.11820	Tb927.9.14370
Tb927.6.3740	Tb927.9.4520
Tb927.11.15880	Tb927.7.1040
Tb927.6.1260	Tb927.7.4420
Tb927.11.4300	Tb927.9.14370
Tb927.10.560	Tb927.3.5050
Tb927.3.3310	Tb927.7.5000
Tb927.10.9800	Tb927.7.1040
Tb927.10.1080	Tb927.10.4110
Tb927.11.3590	Tb927.11.6140
Tb927.10.4110	Tb927.11.2060
Tb927.10.10010	Tb927.10.14750
Tb927.11.15640	Tb927.4.1500
Tb927.11.9610	Tb927.4.1930
Tb927.11.14130	Tb927.11.9720
Tb927.10.6080	Tb927.9.9670
Tb927.11.14130	Tb927.11.6300
Tb927.10.3940	Tb927.7.1730
Tb927.11.11230	Tb927.9.15190
Tb927.11.15880	Tb927.4.1790
Tb927.10.9800	Tb927.8.1330
Tb927.4.1790	Tb927.8.1330
Tb927.11.10790	Tb927.9.11490
Tb927.4.1790	Tb927.9.3990
Tb927.10.2560	Tb927.11.7380
Tb927.9.15420	Tb927.9.6070
Tb927.10.4110	Tb927.11.15880
Tb927.9.15420	Tb927.9.7590
Tb927.10.1100	Tb927.9.11490
Tb927.10.15120	Tb927.10.220
Tb927.11.11680	Tb927.11.9980
Tb927.10.3280	Tb927.11.8200
Tb927.3.1590	Tb927.4.1500
Tb927.11.680	Tb927.9.8070
Tb927.10.560	Tb927.4.1790
Tb927.11.6300	Tb927.9.11490
Tb927.11.6500	Tb927.9.11490
Tb927.11.2060	Tb927.9.12200
Tb927.4.2180	Tb927.7.5170
Tb927.7.1730	Tb927.9.11380
Tb927.10.220	Tb927.11.11360
Tb927.3.5050	Tb927.4.2180
Tb927.11.2060	Tb927.11.6300
Tb927.11.14130	Tb927.11.4300
Tb927.10.9800	Tb927.7.3680
Tb927.4.1790	Tb927.4.2180
Tb927.11.9720	Tb927.9.15420
Tb927.7.4970	Tb927.9.5750
Tb927.11.2060	Tb927.9.3990
Tb927.11.8200	Tb927.3.3310
Tb927.10.6300	Tb927.5.1510
Tb927.10.2020	Tb927.5.930
Tb927.11.9720	Tb927.9.14370
Tb927.11.4820	Tb927.9.15150
Tb927.11.9710	Tb927.9.6070
Tb927.1.3180	Tb927.11.6500
Tb927.10.190	Tb927.10.220
Tb927.9.3990	Tb927.9.7590
Tb927.11.8200	Tb927.9.3990
Tb927.1.3180	Tb927.7.5170
Tb927.10.1100	Tb927.11.9710
Tb927.10.8270	Tb927.11.9610
Tb927.11.7270	Tb927.9.9670
Tb927.11.11360	Tb927.8.1330
Tb927.8.6150	Tb927.9.11490
Tb927.10.14600	Tb927.11.14130
Tb927.10.5360	Tb927.9.8070
Tb927.8.1330	Tb927.9.15420
Tb927.10.380	Tb927.5.4120
Tb927.11.3590	Tb927.11.9710
Tb927.10.1100	Tb927.9.14370
Tb927.11.14130	Tb927.9.15190
Tb927.7.1040	Tb927.9.12200
Tb927.10.7330	Tb927.9.7590
Tb927.7.1040	Tb927.8.1330
Tb927.11.3730	Tb927.6.4480
Tb927.1.3180	Tb927.11.6140
Tb927.10.3940	Tb927.11.6500
Tb927.10.14600	Tb927.11.3230
Tb927.10.7330	Tb927.11.6140
Tb927.10.190	Tb927.11.6300
Tb927.11.680	Tb927.9.11380
Tb927.11.11360	Tb927.11.3590
Tb927.10.2840	Tb927.9.11380
Tb927.11.6180	Tb927.4.1790
Tb927.8.6150	Tb927.9.12200
Tb927.10.2100	Tb927.11.740
Tb927.11.6300	Tb927.7.2340
Tb927.9.15360	Tb927.9.15420
Tb927.10.1100	Tb927.9.6070
Tb927.11.2060	Tb927.11.4820
Tb927.11.9720	Tb927.9.15150
Tb927.10.560	Tb927.11.9710
Tb927.1.3830	Tb927.11.16770
Tb927.10.5360	Tb927.7.1040
Tb927.11.2060	Tb927.11.9710
Tb927.10.5330	Tb927.7.1040
Tb927.10.190	Tb927.11.10790
Tb927.10.1080	Tb927.11.8200
Tb927.10.730	Tb927.11.9420
Tb927.10.15120	Tb927.8.6150
Tb927.10.4110	Tb927.7.2340
Tb927.11.5840	Tb927.11.9610
Tb927.10.11390	Tb927.11.680
Tb927.11.9700	Tb927.9.8100
Tb927.10.1080	Tb927.9.3990
Tb927.3.3310	Tb927.9.15190
Tb927.10.3280	Tb927.11.15880
Tb927.10.14600	Tb927.7.5170
Tb927.10.1080	Tb927.11.680
Tb927.11.3590	Tb927.4.3550
Tb927.7.5000	Tb927.9.11490
Tb927.7.1730	Tb927.8.1330
Tb927.4.1860	Tb927.9.8070
Tb927.10.220	Tb927.10.4110
Tb927.10.14390	Tb927.3.5620
Tb927.11.11900	Tb927.4.450
Tb927.10.7330	Tb927.7.1730
Tb927.11.15880	Tb927.9.15420
Tb927.11.3230	Tb927.11.680
Tb927.11.4300	Tb927.11.9710
Tb927.11.8200	Tb927.11.9720
Tb927.10.14600	Tb927.11.10790
Tb927.11.15880	Tb927.11.6180
Tb927.11.16030	Tb927.9.11310
Tb927.10.1080	Tb927.4.1860
Tb927.1.3180	Tb927.10.14600
Tb927.10.6300	Tb927.11.10570
Tb927.10.3940	Tb927.4.2180
Tb927.1.3010	Tb927.2.3800
Tb927.10.8270	Tb927.11.11590
Tb927.11.8200	Tb927.9.8070
Tb927.11.11820	Tb927.9.11490
Tb927.10.1100	Tb927.9.15360
Tb927.10.220	Tb927.11.6300
Tb927.11.15880	Tb927.7.2340
Tb927.11.6300	Tb927.9.15190
Tb927.11.9720	Tb927.9.11380
Tb927.9.11380	Tb927.9.15210
Tb927.11.4820	Tb927.9.12200
Tb927.11.3730	Tb927.6.950
Tb927.10.11390	Tb927.9.3990
Tb927.10.5330	Tb927.10.9800
Tb927.10.2840	Tb927.11.9710
Tb927.9.11380	Tb927.9.15360
Tb927.10.5610	Tb927.7.1040
Tb927.3.5050	Tb927.7.5170
Tb927.1.3180	Tb927.10.220
Tb927.11.11230	Tb927.11.3230
Tb927.7.3680	Tb927.9.11380
Tb927.10.6300	Tb927.5.4120
Tb927.10.7410	Tb927.8.6110
Tb927.7.1730	Tb927.7.5170
Tb927.10.4110	Tb927.11.9710
Tb927.7.5000	Tb927.9.15420
Tb927.11.15880	Tb927.9.11490
Tb927.11.8200	Tb927.4.1790
Tb927.10.7330	Tb927.11.4300
Tb927.10.220	Tb927.4.1790
Tb927.11.9720	Tb927.9.15360
Tb927.10.1080	Tb927.11.11820
Tb927.11.12050	Tb927.11.15350
Tb927.11.4300	Tb927.9.12200
Tb927.10.9740	Tb927.11.2130
Tb927.1.3830	Tb927.10.6880
Tb927.1.720	Tb927.11.6280
Tb927.10.13430	Tb927.10.14000
Tb927.10.8190	Tb927.11.14250
Tb927.10.1100	Tb927.10.220
Tb927.7.1040	Tb927.9.15150
Tb927.10.5360	Tb927.9.15360
Tb927.10.9830	Tb927.11.6250
Tb927.10.5360	Tb927.9.15190
Tb927.11.11360	Tb927.11.6300
Tb927.11.9720	Tb927.6.4980
Tb927.10.15120	Tb927.9.8070
Tb927.3.5050	Tb927.4.3550
Tb927.10.3280	Tb927.11.16280
Tb927.10.9800	Tb927.7.5170
Tb927.10.14860	Tb927.7.7410
Tb927.10.6080	Tb927.11.7020
Tb927.10.15120	Tb927.11.4820
Tb927.10.1100	Tb927.10.5610
Tb927.10.1080	Tb927.10.190
Tb927.7.4970	Tb927.9.5210
Tb927.10.2840	Tb927.8.6150
Tb927.10.12840	Tb927.9.10310
Tb927.10.4110	Tb927.9.6070
Tb927.7.2340	Tb927.7.5170
Tb927.11.8200	Tb927.7.3680
Tb927.10.5330	Tb927.11.6500
Tb927.10.9800	Tb927.9.14370
Tb927.10.3280	Tb927.6.4980
Tb927.4.2310	Tb927.9.5210
Tb927.10.1080	Tb927.11.6180
Tb927.10.5610	Tb927.7.5170
Tb927.10.14390	Tb927.9.5730
Tb927.11.3240	Tb927.9.11270
Tb927.10.520	Tb927.3.1690
Tb927.11.8200	Tb927.9.15210
Tb927.1.3180	Tb927.9.15420
Tb927.7.5000	Tb927.9.3990
Tb927.1.3180	Tb927.7.2340
Tb927.10.3940	Tb927.11.6180
Tb927.11.11230	Tb927.11.2060
Tb927.11.9710	Tb927.9.8070
Tb927.10.2840	Tb927.9.7590
Tb927.10.190	Tb927.11.8200
Tb927.10.9800	Tb927.11.6140
Tb927.11.11820	Tb927.8.6150
Tb927.10.2840	Tb927.11.6500
Tb927.11.13190	Tb927.4.3590
Tb927.11.14250	Tb927.11.16760
Tb927.11.6500	Tb927.7.1040
Tb927.11.14130	Tb927.7.1040
Tb927.10.3760	Tb927.11.11690
Tb927.7.1730	Tb927.9.15420
Tb927.11.4300	Tb927.9.7590
Tb927.8.6750	Tb927.9.4680
Tb927.11.10570	Tb927.5.4120
Tb927.11.14120	Tb927.8.1600
Tb927.10.3940	Tb927.9.11380
Tb927.10.15120	Tb927.10.190
Tb927.10.1100	Tb927.10.7330
Tb927.11.4300	Tb927.9.15420
Tb927.10.1100	Tb927.4.2180
Tb927.11.2060	Tb927.4.1860
Tb927.11.10790	Tb927.11.3230
Tb927.10.1080	Tb927.9.15190
Tb927.10.15120	Tb927.10.3940
Tb927.11.6180	Tb927.11.9720
Tb927.11.3230	Tb927.7.5000
Tb927.11.9720	Tb927.9.3990
Tb927.7.2340	Tb927.9.15210
Tb927.5.580	Tb927.7.570
Tb927.10.11310	Tb927.10.14980
Tb927.10.2840	Tb927.10.3280
Tb927.9.11380	Tb927.9.6070
Tb927.4.1790	Tb927.7.1730
Tb927.11.4300	Tb927.4.2180
Tb927.11.3230	Tb927.3.5050
Tb927.11.14130	Tb927.11.8200
Tb927.10.3280	Tb927.4.3550
Tb927.11.3230	Tb927.7.3680
Tb927.10.9800	Tb927.4.3550
Tb927.7.5000	Tb927.9.11380
Tb927.11.3590	Tb927.4.1860
Tb927.11.6180	Tb927.9.12200
Tb927.10.1080	Tb927.10.9800
Tb927.10.3940	Tb927.10.5610
Tb927.11.9710	Tb927.4.1860
Tb927.11.11820	Tb927.11.15880
Tb927.10.8270	Tb927.11.5840
Tb927.4.2180	Tb927.9.14370
Tb927.11.6500	Tb927.7.1730
Tb927.9.12200	Tb927.9.14370
Tb927.11.10570	Tb927.3.5610
Tb927.10.5330	Tb927.9.15420
Tb927.10.5360	Tb927.11.6500
Tb927.10.220	Tb927.11.11230
Tb927.3.3310	Tb927.9.7590
Tb927.10.5330	Tb927.10.7330
Tb927.10.1080	Tb927.9.11490
Tb927.11.9730	Tb927.7.3680
Tb927.11.9720	Tb927.7.3680
Tb927.4.2180	Tb927.9.11380
Tb927.11.680	Tb927.9.15150
Tb927.10.11390	Tb927.10.5330
Tb927.11.3030	Tb927.5.2960
Tb927.10.4110	Tb927.7.1040
Tb927.9.11490	Tb927.9.14370
Tb927.11.9720	Tb927.3.3310
Tb927.10.1100	Tb927.10.5330
Tb927.11.10790	Tb927.9.15420
Tb927.3.1380	Tb927.6.4990
Tb927.10.11390	Tb927.9.14370
Tb927.10.7330	Tb927.9.14370
Tb927.9.15210	Tb927.9.3990
Tb927.11.11230	Tb927.11.9710
Tb927.11.14130	Tb927.11.3230
Tb927.10.10830	Tb927.4.1500
Tb927.10.4640	Tb927.7.6090
Tb927.10.9800	Tb927.11.10790
Tb927.11.9710	Tb927.3.5050
Tb927.10.1100	Tb927.10.560
Tb927.11.6500	Tb927.11.680
Tb927.10.1080	Tb927.11.14130
Tb927.1.730	Tb927.11.16870
Tb927.11.5440	Tb927.9.12110
Tb927.11.14130	Tb927.9.11380
Tb927.11.4300	Tb927.9.11490
Tb927.10.11310	Tb927.3.5490
Tb927.10.1080	Tb927.10.560
Tb927.10.220	Tb927.11.14130
Tb927.10.520	Tb927.11.1270
Tb927.11.6500	Tb927.11.9720
Tb927.11.740	Tb927.6.4440
Tb927.3.5050	Tb927.9.15420
Tb927.10.3940	Tb927.11.2060
Tb927.10.11310	Tb927.10.2640
Tb927.11.2610	Tb927.4.1300
Tb927.9.12510	Tb927.9.4680
Tb927.10.12700	Tb927.10.7570
Tb927.10.11390	Tb927.10.4110
Tb927.10.9800	Tb927.7.5000
Tb927.10.11390	Tb927.8.6150
Tb927.11.680	Tb927.7.5000
Tb927.10.190	Tb927.11.16280
Tb927.11.9610	Tb927.6.4370
Tb927.10.560	Tb927.9.15210
Tb927.11.6140	Tb927.9.7590
Tb927.4.3550	Tb927.9.3990
Tb927.10.3280	Tb927.11.6180
Tb927.10.4110	Tb927.9.15150
Tb927.10.1100	Tb927.11.6500
Tb927.10.15120	Tb927.9.15420
Tb927.1.3180	Tb927.10.2840
Tb927.11.6140	Tb927.8.6150
Tb927.10.2840	Tb927.11.6180
Tb927.10.4110	Tb927.10.5360
Tb927.11.4820	Tb927.9.6070
Tb927.3.3310	Tb927.7.1730
Tb927.10.15740	Tb927.11.12050
Tb927.10.450	Tb927.11.16830
Tb927.10.16120	Tb927.5.3800
Tb927.10.15120	Tb927.9.14370
Tb927.10.1100	Tb927.11.3590
Tb927.10.3940	Tb927.8.1330
Tb927.10.7330	Tb927.11.10790
Tb927.10.11390	Tb927.10.15120
Tb927.10.6190	Tb927.5.930
Tb927.11.2360	Tb927.8.3750
Tb927.1.3950	Tb927.11.5450
Tb927.10.5330	Tb927.9.3990
Tb927.10.14600	Tb927.8.6150
Tb927.10.190	Tb927.11.2060
Tb927.11.4820	Tb927.11.9710
Tb927.10.190	Tb927.11.3230
Tb927.3.3310	Tb927.9.11490
Tb927.10.1080	Tb927.9.15360
Tb927.10.14860	Tb927.11.16870
Tb927.10.2840	Tb927.11.10790
Tb927.10.1080	Tb927.9.12200
Tb927.11.16280	Tb927.11.6500
Tb927.10.3280	Tb927.3.3310
Tb927.11.16280	Tb927.7.1040
Tb927.10.3280	Tb927.10.3940
Tb927.5.4330	Tb927.8.7380
Tb927.10.15120	Tb927.11.6500
Tb927.10.190	Tb927.11.4300
Tb927.10.4280	Tb927.9.14160
Tb927.10.4110	Tb927.9.11490
Tb927.10.15120	Tb927.11.3230
Tb927.11.15880	Tb927.6.4980
Tb927.11.6300	Tb927.3.3310
Tb927.11.3590	Tb927.8.1330
Tb927.11.16280	Tb927.11.9710
Tb927.10.5610	Tb927.11.4300
Tb927.10.560	Tb927.9.8070
Tb927.11.3030	Tb927.5.3170
Tb927.11.680	Tb927.9.3990
Tb927.7.2590	Tb927.7.570
Tb927.11.5840	Tb927.4.1930
Tb927.1.1240	Tb927.6.2060
Tb927.11.11360	Tb927.7.1040
Tb927.1.2330	Tb927.1.2340
Tb927.11.1370	Tb927.11.7380
Tb927.10.14600	Tb927.11.6300
Tb927.10.220	Tb927.8.1330
Tb927.11.11820	Tb927.9.7590
Tb927.10.6080	Tb927.7.4420
Tb927.11.11230	Tb927.11.6180
Tb927.11.10790	Tb927.9.15210
Tb927.10.9830	Tb927.5.3090
Tb927.10.1060	Tb927.11.3240
Tb927.10.14600	Tb927.10.7330
Tb927.11.2060	Tb927.7.3680
Tb927.10.11390	Tb927.11.11820
Tb927.4.1790	Tb927.9.7590
Tb927.10.11390	Tb927.9.15190
Tb927.11.5450	Tb927.8.3690
Tb927.1.3180	Tb927.11.3230
Tb927.11.3230	Tb927.4.1790
Tb927.11.16280	Tb927.7.1730
Tb927.11.9640	Tb927.6.4480
Tb927.4.2180	Tb927.9.15150
Tb927.4.2180	Tb927.9.15190
Tb927.10.1170	Tb927.10.14980
Tb927.10.11390	Tb927.11.9720
Tb927.10.1100	Tb927.11.15880
Tb927.8.1330	Tb927.9.7590
Tb927.11.3230	Tb927.7.1730
Tb927.1.3830	Tb927.10.14140
Tb927.4.3550	Tb927.8.1330
Tb927.10.9800	Tb927.11.6500
Tb927.11.4300	Tb927.9.6070
Tb927.11.6300	Tb927.11.8200
Tb927.10.9800	Tb927.9.15420
Tb927.10.1400	Tb927.11.5520
Tb927.11.3590	Tb927.11.6300
Tb927.11.16280	Tb927.11.3590
Tb927.10.560	Tb927.11.4300
Tb927.10.4110	Tb927.11.3590
Tb927.1.3180	Tb927.9.8070
Tb927.10.7330	Tb927.8.1330
Tb927.1.3180	Tb927.7.1040
Tb927.10.12890	Tb927.10.9190
Tb927.7.1040	Tb927.9.15190
Tb927.11.10790	Tb927.4.2180
Tb927.10.560	Tb927.9.11490
Tb927.9.11490	Tb927.9.15420
Tb927.3.1690	Tb927.5.2930
Tb927.10.4110	Tb927.3.3310
Tb927.10.1100	Tb927.4.1790
Tb927.10.5360	Tb927.11.8200
Tb927.10.4110	Tb927.7.5170
Tb927.11.14130	Tb927.7.5000
Tb927.10.4110	Tb927.9.15190
Tb927.11.2060	Tb927.8.1330
Tb927.11.740	Tb927.7.6090
Tb927.10.5330	Tb927.11.2060
Tb927.10.15380	Tb927.3.2830
Tb927.11.2060	Tb927.7.5000
Tb927.11.14130	Tb927.8.6150
Tb927.10.2840	Tb927.9.14370
Tb927.10.1100	Tb927.7.5170
Tb927.11.16860	Tb927.2.1860
Tb927.10.3940	Tb927.11.15880
Tb927.10.220	Tb927.11.10790
Tb927.11.16280	Tb927.11.2060
Tb927.11.11230	Tb927.3.5050
Tb927.4.3840	Tb927.8.3750
Tb927.11.9720	Tb927.4.1790
Tb927.10.9800	Tb927.11.8200
Tb927.3.780	Tb927.4.430
Tb927.11.10790	Tb927.9.6070
Tb927.11.7020	Tb927.6.1260
Tb927.11.6500	Tb927.4.2180
Tb927.11.15880	Tb927.11.6140
Tb927.10.220	Tb927.11.4300
Tb927.1.3830	Tb927.10.13430
Tb927.11.11360	Tb927.11.4300
Tb927.10.15120	Tb927.11.680
Tb927.11.11360	Tb927.7.1730
Tb927.3.1030	Tb927.8.4540
Tb927.10.14600	Tb927.9.3990
Tb927.11.11820	Tb927.8.1330
Tb927.10.14000	Tb927.11.5050
Tb927.11.6280	Tb927.5.930
Tb927.1.3180	Tb927.9.14370
Tb927.10.2560	Tb927.3.2230
Tb927.10.8430	Tb927.7.230
Tb927.10.12710	Tb927.9.8100
Tb927.10.1080	Tb927.11.3230
Tb927.11.16280	Tb927.9.15420
Tb927.11.6300	Tb927.9.7590
Tb927.7.7410	Tb927.9.15270
Tb927.10.1100	Tb927.4.1860
Tb927.11.11230	Tb927.4.2180
Tb927.10.2100	Tb927.10.4560
Tb927.10.1100	Tb927.8.6150
Tb927.11.4820	Tb927.9.8070
Tb927.10.2840	Tb927.11.6300
Tb927.10.560	Tb927.7.5000
Tb927.8.1330	Tb927.9.11380
Tb927.3.3310	Tb927.6.4980
Tb927.11.11360	Tb927.9.15190
Tb927.11.10790	Tb927.9.3990
Tb927.10.7330	Tb927.11.11360
Tb927.10.14790	Tb927.5.2570
Tb927.11.11230	Tb927.11.680
Tb927.10.3280	Tb927.11.3590
Tb927.10.3940	Tb927.9.14370
Tb927.1.3180	Tb927.10.5360
Tb927.1.3180	Tb927.10.5330
Tb927.10.5330	Tb927.11.3230
Tb927.10.5360	Tb927.9.3990
Tb927.11.11360	Tb927.11.6500
Tb927.10.5330	Tb927.4.1860
Tb927.10.220	Tb927.7.3680
Tb927.10.3280	Tb927.10.9800
Tb927.11.900	Tb927.9.7550
Tb927.11.16280	Tb927.11.4820
Tb927.10.15380	Tb927.10.7710
Tb927.11.9720	Tb927.3.5050
Tb927.10.230	Tb927.7.4790
Tb927.10.9800	Tb927.9.15190
Tb927.7.2340	Tb927.9.15190
Tb927.10.5610	Tb927.11.10790
Tb927.10.450	Tb927.3.5490
Tb927.9.14370	Tb927.9.15420
Tb927.4.1860	Tb927.7.5000
Tb927.10.7330	Tb927.9.15420
Tb927.10.2560	Tb927.10.7410
Tb927.11.2990	Tb927.7.1550
Tb927.11.11330	Tb927.6.4000
Tb927.10.220	Tb927.9.3990
Tb927.11.2060	Tb927.11.680
Tb927.11.11360	Tb927.4.2180
Tb927.10.11390	Tb927.10.3280
Tb927.11.10790	Tb927.9.8070
Tb927.10.2840	Tb927.9.15210
Tb927.7.5000	Tb927.9.8070
Tb927.5.2570	Tb927.7.6090
Tb927.10.220	Tb927.10.2840
Tb927.8.3530	Tb927.9.5900
Tb927.11.5520	Tb927.9.12570
Tb927.11.11360	Tb927.9.11380
Tb927.11.3590	Tb927.9.11380
Tb927.11.15880	Tb927.7.1730
Tb927.11.6300	Tb927.7.1730
Tb927.11.4300	Tb927.9.15150
Tb927.10.190	Tb927.9.14370
Tb927.3.5050	Tb927.4.1860
Tb927.11.10790	Tb927.9.14370
Tb927.10.6300	Tb927.3.5610
Tb927.11.6140	Tb927.11.6180
Tb927.11.14130	Tb927.11.3590
Tb927.10.5360	Tb927.11.3230
Tb927.11.14020	Tb927.11.9710
Tb927.10.220	Tb927.10.5330
Tb927.10.220	Tb927.10.5360
Tb927.10.3280	Tb927.7.5000
Tb927.10.4710	Tb927.3.780
Tb927.10.5330	Tb927.9.14370
Tb927.1.3180	Tb927.10.5610
Tb927.10.4110	Tb927.9.3990
Tb927.11.5840	Tb927.7.6090
Tb927.11.4820	Tb927.7.3680
Tb927.11.7270	Tb927.4.430
Tb927.6.4980	Tb927.9.11490
Tb927.11.4300	Tb927.9.3990
Tb927.11.7020	Tb927.7.4420
Tb927.10.3280	Tb927.3.5050
Tb927.10.7330	Tb927.11.6500
Tb927.11.14130	Tb927.9.7590
Tb927.10.220	Tb927.11.11820
Tb927.11.9080	Tb927.5.2660
Tb927.10.9800	Tb927.9.11380
Tb927.11.2060	Tb927.11.6140
Tb927.10.190	Tb927.9.3990
Tb927.11.13190	Tb927.4.2310
Tb927.10.3940	Tb927.11.4300
Tb927.4.3550	Tb927.9.7590
Tb927.11.11230	Tb927.9.3990
Tb927.11.11590	Tb927.6.4370
Tb927.10.7330	Tb927.11.9720
Tb927.6.4980	Tb927.9.15420
Tb927.10.9430	Tb927.11.3030
Tb927.11.4300	Tb927.4.1790
Tb927.11.4300	Tb927.7.1730
Tb927.3.1000	Tb927.4.4980
Tb927.10.230	Tb927.10.6080
Tb927.10.290	Tb927.10.6080
Tb927.10.2230	Tb927.9.7190
Tb927.11.3230	Tb927.11.4300
Tb927.10.1080	Tb927.7.3680
Tb927.11.2060	Tb927.4.3550
Tb927.11.4300	Tb927.4.1860
Tb927.11.4300	Tb927.4.3550
Tb927.10.11390	Tb927.9.15210
Tb927.10.1080	Tb927.10.220
Tb927.10.13730	Tb927.3.5050
Tb927.10.15120	Tb927.10.3280
Tb927.11.10790	Tb927.4.1790
Tb927.10.11390	Tb927.10.220
Tb927.11.6300	Tb927.4.1860
Tb927.4.1860	Tb927.9.11380
Tb927.10.4710	Tb927.7.4790
Tb927.10.1100	Tb927.10.14600
Tb927.10.3940	Tb927.11.8200
Tb927.11.5520	Tb927.8.3690
Tb927.10.7330	Tb927.11.6300
Tb927.6.1260	Tb927.7.4790
Tb927.9.15150	Tb927.9.15420
Tb927.11.13190	Tb927.7.4970
Tb927.11.4820	Tb927.3.3310
Tb927.11.16280	Tb927.9.11490
Tb927.10.14600	Tb927.11.11820
Tb927.10.1080	Tb927.10.3940
Tb927.10.290	Tb927.7.4790
Tb927.10.220	Tb927.11.6140
Tb927.1.3180	Tb927.11.14130
Tb927.9.15190	Tb927.9.8070
Tb927.11.3230	Tb927.4.2180
Tb927.1.3180	Tb927.9.7590
Tb927.4.3550	Tb927.9.15150
Tb927.4.3550	Tb927.9.15190
Tb927.7.3680	Tb927.8.1330
Tb927.4.3550	Tb927.8.6150
Tb927.10.6030	Tb927.7.4420
Tb927.11.2130	Tb927.7.4420
Tb927.11.2060	Tb927.4.2180
Tb927.11.10790	Tb927.9.12200
Tb927.9.15360	Tb927.9.7590
Tb927.10.11390	Tb927.9.11380
Tb927.10.7330	Tb927.9.11380
Tb927.10.560	Tb927.4.3550
Tb927.10.14000	Tb927.3.4500
Tb927.7.1040	Tb927.9.14370
Tb927.11.680	Tb927.6.4980
Tb927.4.2310	Tb927.7.4970
Tb927.11.15880	Tb927.4.2180
Tb927.10.14600	Tb927.11.9710
Tb927.11.4300	Tb927.11.6140
Tb927.10.3760	Tb927.10.730
Tb927.10.14600	Tb927.10.3940
Tb927.10.15120	Tb927.11.3590
Tb927.10.5610	Tb927.10.9800
Tb927.11.9710	Tb927.6.4980
Tb927.10.11390	Tb927.8.1330
Tb927.11.9710	Tb927.9.15360
Tb927.10.4710	Tb927.6.1260
Tb927.10.4110	Tb927.11.11360
Tb927.10.660	Tb927.11.6630
Tb927.10.14600	Tb927.7.1730
Tb927.11.6140	Tb927.9.11490
Tb927.3.2230	Tb927.8.2540
Tb927.11.4300	Tb927.3.5050
Tb927.11.6140	Tb927.9.15190
Tb927.11.3230	Tb927.9.15210
Tb927.10.1100	Tb927.7.3680
Tb927.7.5170	Tb927.9.11380
Tb927.11.6140	Tb927.9.3990
Tb927.10.560	Tb927.11.6500
Tb927.10.4640	Tb927.6.4370
Tb927.11.6140	Tb927.7.1040
Tb927.10.11390	Tb927.10.9800
Tb927.1.3180	Tb927.11.6180
Tb927.11.4820	Tb927.11.6500
Tb927.10.1100	Tb927.3.3310
Tb927.1.3830	Tb927.8.6170
Tb927.6.1260	Tb927.9.9670
Tb927.10.14600	Tb927.11.6500
Tb927.1.3180	Tb927.9.15210
Tb927.1.3180	Tb927.11.680
Tb927.10.4270	Tb927.11.11900
Tb927.10.1100	Tb927.9.3990
Tb927.9.11380	Tb927.9.3990
Tb927.11.6140	Tb927.8.1330
Tb927.10.4110	Tb927.9.15360
Tb927.11.6180	Tb927.8.1330
Tb927.11.3590	Tb927.9.15190
Tb927.7.5170	Tb927.9.7590
Tb927.3.780	Tb927.7.4790
Tb927.3.5050	Tb927.9.7590
Tb927.11.7270	Tb927.7.4420
Tb927.4.1790	Tb927.9.15210
Tb927.10.2840	Tb927.10.3940
Tb927.10.8270	Tb927.6.4370
Tb927.10.4710	Tb927.4.430
Tb927.11.16280	Tb927.11.8200
Tb927.11.11230	Tb927.11.9720
Tb927.10.3940	Tb927.11.3590
Tb927.3.780	Tb927.9.11310
Tb927.10.7410	Tb927.3.2230
Tb927.11.11820	Tb927.9.8070
Tb927.10.1390	Tb927.8.4430
Tb927.10.6030	Tb927.6.1260
Tb927.10.6080	Tb927.6.1260
Tb927.11.9710	Tb927.7.5000
Tb927.11.7270	Tb927.3.780
Tb927.10.14600	Tb927.10.5330
Tb927.4.1790	Tb927.7.1040
Tb927.11.10790	Tb927.11.11820
Tb927.11.9720	Tb927.7.5000
Tb927.11.4820	Tb927.9.15420
Tb927.10.220	Tb927.9.11380
Tb927.11.4820	Tb927.4.3550
Tb927.10.290	Tb927.6.1260
Tb927.9.11380	Tb927.9.11490
Tb927.11.16830	Tb927.3.5490
Tb927.10.11390	Tb927.9.11490
Tb927.9.15210	Tb927.9.15360
Tb927.11.16280	Tb927.9.7590
Tb927.11.11820	Tb927.3.3310
Tb927.10.7570	Tb927.3.1790
Tb927.9.14370	Tb927.9.7590
Tb927.11.4820	Tb927.4.2180
Tb927.10.7710	Tb927.3.2830
Tb927.1.3180	Tb927.11.3590
Tb927.4.3550	Tb927.7.1040
Tb927.10.170	Tb927.2.4540
Tb927.10.560	Tb927.9.11380
Tb927.10.10830	Tb927.2.6070
Tb927.11.3590	Tb927.11.6180
Tb927.10.2840	Tb927.10.4110
Tb927.11.3590	Tb927.9.6070
Tb927.9.15210	Tb927.9.15420
Tb927.11.16760	Tb927.8.3150
Tb927.10.730	Tb927.6.4990
Tb927.1.3180	Tb927.9.6070
Tb927.10.4110	Tb927.11.4300
Tb927.10.2840	Tb927.11.8200
Tb927.10.9800	Tb927.11.6300
Tb927.11.9670	Tb927.3.3630
Tb927.11.6300	Tb927.9.15360
Tb927.10.5010	Tb927.7.2100
Tb927.11.4300	Tb927.9.15210
Tb927.1.1240	Tb927.5.3820
Tb927.7.1730	Tb927.9.3990
Tb927.9.15360	Tb927.9.3990
Tb927.10.5330	Tb927.11.3590
Tb927.9.14370	Tb927.9.8070
Tb927.10.9800	Tb927.11.11360
Tb927.10.3280	Tb927.10.560
Tb927.10.1100	Tb927.10.15120
Tb927.10.9800	Tb927.9.6070
Tb927.10.11390	Tb927.11.8200
Tb927.6.4980	Tb927.9.8070
Tb927.10.220	Tb927.10.9800
Tb927.10.3940	Tb927.7.3680
Tb927.11.6500	Tb927.9.7590
Tb927.4.1930	Tb927.6.4370
Tb927.11.9710	Tb927.4.2180
Tb927.10.5610	Tb927.11.9710
Tb927.10.14600	Tb927.10.15120
Tb927.11.11820	Tb927.11.8200
Tb927.10.1060	Tb927.11.16760
Tb927.11.6300	Tb927.4.3550
Tb927.3.1380	Tb927.7.7420
Tb927.10.5610	Tb927.9.8070
Tb927.7.2100	Tb927.9.1960
Tb927.5.930	Tb927.8.6170
Tb927.11.680	Tb927.9.11490
Tb927.10.190	Tb927.9.11380
Tb927.10.6400	Tb927.2.3030
Tb927.10.220	Tb927.11.9710
Tb927.1.3180	Tb927.10.1080
Tb927.10.5330	Tb927.11.6300
Tb927.11.4820	Tb927.3.5050
Tb927.10.2620	Tb927.10.4450
Tb927.8.1330	Tb927.9.15190
Tb927.10.1080	Tb927.9.15150
Tb927.11.12680	Tb927.7.570
Tb927.5.2960	Tb927.5.3170
Tb927.10.14600	Tb927.9.10310
Tb927.10.11390	Tb927.11.4820
Tb927.10.290	Tb927.7.4420
Tb927.11.6500	Tb927.9.3990
Tb927.10.7330	Tb927.11.3230
Tb927.10.1080	Tb927.10.1100
Tb927.11.6180	Tb927.9.14370
Tb927.11.16280	Tb927.9.15210
Tb927.11.3590	Tb927.7.3680
Tb927.10.6400	Tb927.11.11330
Tb927.7.5000	Tb927.9.7590
Tb927.10.380	Tb927.10.6300
Tb927.11.3590	Tb927.11.4820
Tb927.11.15880	Tb927.7.3680
Tb927.11.3590	Tb927.3.3310
Tb927.10.3280	Tb927.4.2180
Tb927.9.11380	Tb927.9.7590
Tb927.10.5330	Tb927.11.680
Tb927.1.870	Tb927.10.8040
Tb927.11.3590	Tb927.9.8070
Tb927.10.560	Tb927.10.9800
Tb927.11.11690	Tb927.4.1080
Tb927.11.11820	Tb927.9.3990
Tb927.11.11230	Tb927.4.1860
Tb927.11.3590	Tb927.11.680
Tb927.10.4110	Tb927.4.3550
Tb927.4.3690	Tb927.5.1510
Tb927.10.4110	Tb927.11.4820
Tb927.11.1900	Tb927.9.11270
Tb927.11.14130	Tb927.11.6500
Tb927.10.5330	Tb927.8.6150
Tb927.9.14370	Tb927.9.15190
Tb927.10.5330	Tb927.3.3310
Tb927.11.15880	Tb927.4.3550
Tb927.10.10400	Tb927.10.6300
Tb927.11.4460	Tb927.4.2040
Tb927.10.2840	Tb927.9.11490
Tb927.7.1040	Tb927.9.11490
Tb927.11.5450	Tb927.3.4500
Tb927.11.14130	Tb927.9.15210
Tb927.11.4820	Tb927.9.11490
Tb927.10.15120	Tb927.9.15210
Tb927.10.14600	Tb927.11.2060
Tb927.11.3590	Tb927.9.15420
Tb927.10.560	Tb927.7.1730
Tb927.11.3740	Tb927.8.570
Tb927.10.1080	Tb927.4.1790
Tb927.10.3940	Tb927.9.12200
Tb927.11.15880	Tb927.11.6500
Tb927.11.2060	Tb927.9.11380
Tb927.10.1100	Tb927.11.4300
Tb927.10.2010	Tb927.10.2020
Tb927.10.560	Tb927.9.15190
Tb927.4.1790	Tb927.9.6070
Tb927.11.6180	Tb927.9.3990
Tb927.10.15120	Tb927.9.12200
Tb927.10.11390	Tb927.10.14600
Tb927.7.1040	Tb927.9.15210
Tb927.11.7270	Tb927.7.4790
Tb927.10.9800	Tb927.11.4820
Tb927.10.7330	Tb927.4.1790
Tb927.11.4820	Tb927.7.1040
Tb927.10.5610	Tb927.8.6150
Tb927.6.4980	Tb927.9.7590
Tb927.1.3180	Tb927.10.1100
Tb927.11.680	Tb927.9.15210
Tb927.10.220	Tb927.9.15190
Tb927.11.4820	Tb927.7.5170
Tb927.10.220	Tb927.9.15150
Tb927.10.190	Tb927.10.7330
Tb927.11.2360	Tb927.8.1600
Tb927.10.7330	Tb927.4.1860
Tb927.10.7330	Tb927.4.3550
Tb927.11.15880	Tb927.9.7590
Tb927.10.5330	Tb927.11.10790
Tb927.7.2340	Tb927.8.6150
Tb927.10.13360	Tb927.10.6400
Tb927.11.3230	Tb927.11.6300
Tb927.11.3230	Tb927.11.6500
Tb927.10.230	Tb927.4.430
Tb927.11.11360	Tb927.11.4820
Tb927.11.6180	Tb927.4.1860
Tb927.10.1100	Tb927.9.15210
Tb927.11.9720	Tb927.9.11490
Tb927.10.3280	Tb927.11.11360
Tb927.11.9720	Tb927.8.1330
Tb927.10.5330	Tb927.9.15150
Tb927.11.8200	Tb927.7.1040
Tb927.10.15120	Tb927.4.1860
Tb927.11.2060	Tb927.11.6500
Tb927.11.6300	Tb927.9.6070
Tb927.10.1080	Tb927.11.2060
Tb927.10.2560	Tb927.9.12570
Tb927.11.10790	Tb927.11.14130
Tb927.10.560	Tb927.11.680
Tb927.11.16130	Tb927.8.3530
Tb927.10.14600	Tb927.4.3550
Tb927.4.1860	Tb927.9.3990
Tb927.10.14600	Tb927.10.220
Tb927.2.1810	Tb927.3.3490
Tb927.11.16280	Tb927.8.6150
Tb927.10.220	Tb927.4.3550
Tb927.10.560	Tb927.8.1330
Tb927.11.6300	Tb927.6.4980
Tb927.10.1080	Tb927.9.7590
Tb927.10.12890	Tb927.6.4480
Tb927.10.9800	Tb927.11.16280
Tb927.11.11590	Tb927.4.1930
Tb927.10.2560	Tb927.10.6400
Tb927.11.2060	Tb927.9.15210
Tb927.7.1040	Tb927.7.1730
Tb927.10.11390	Tb927.10.5610
Tb927.11.6180	Tb927.11.6500
Tb927.10.4710	Tb927.10.6030
Tb927.4.3550	Tb927.9.12200
Tb927.1.3180	Tb927.7.3680
Tb927.10.1080	Tb927.11.4820
Tb927.11.14130	Tb927.11.2060
Tb927.7.5480	Tb927.9.9000
Tb927.11.6500	Tb927.7.5170
Tb927.10.7330	Tb927.6.4980
Tb927.11.14130	Tb927.3.3310
Tb927.10.3940	Tb927.10.9800
Tb927.10.1630	Tb927.6.4440
Tb927.10.9830	Tb927.11.1270
Tb927.9.15190	Tb927.9.15210
Tb927.10.14600	Tb927.9.7590
Tb927.11.3230	Tb927.9.7590
Tb927.1.3030	Tb927.7.1550
Tb927.10.290	Tb927.10.4710
Tb927.10.9800	Tb927.9.8070
Tb927.10.11390	Tb927.11.15880
Tb927.10.15120	Tb927.10.2840
Tb927.10.3280	Tb927.11.11230
Tb927.10.6400	Tb927.11.7460
Tb927.11.10790	Tb927.11.4820
Tb927.11.15880	Tb927.11.9710
Tb927.10.15120	Tb927.3.5050
Tb927.10.5610	Tb927.9.15190
Tb927.11.7020	Tb927.11.7270
Tb927.10.5330	Tb927.11.9720
Tb927.11.11820	Tb927.7.1040
Tb927.10.15120	Tb927.11.6300
Tb927.10.7410	Tb927.11.5450
Tb927.10.11390	Tb927.4.3550
Tb927.10.1080	Tb927.8.6150
Tb927.3.5050	Tb927.4.1790
Tb927.11.680	Tb927.7.1730
Tb927.10.190	Tb927.10.3940
Tb927.11.11820	Tb927.11.9710
Tb927.9.15210	Tb927.9.7590
Tb927.10.6030	Tb927.3.780
Tb927.1.3180	Tb927.10.190
Tb927.11.10790	Tb927.7.5000
Tb927.10.4710	Tb927.10.6080
Tb927.11.4300	Tb927.11.680
Tb927.10.1080	Tb927.7.1730
Tb927.10.12890	Tb927.10.1500
Tb927.10.1080	Tb927.10.5330
Tb927.11.3590	Tb927.7.5000
Tb927.10.15120	Tb927.9.7590
Tb927.9.15150	Tb927.9.7590
Tb927.9.15190	Tb927.9.7590
Tb927.10.1100	Tb927.11.680
Tb927.11.9720	Tb927.9.6070
Tb927.11.6500	Tb927.9.8070
Tb927.11.2060	Tb927.11.3230
Tb927.11.680	Tb927.8.1330
Tb927.10.5360	Tb927.9.11380
Tb927.11.11360	Tb927.4.3550
Tb927.10.8210	Tb927.8.620
Tb927.11.2650	Tb927.6.3740
Tb927.1.3180	Tb927.11.6300
Tb927.11.6180	Tb927.3.5050
Tb927.11.6140	Tb927.11.6300
Tb927.10.4710	Tb927.9.11310
Tb927.3.780	Tb927.9.9670
Tb927.8.6150	Tb927.9.3990
Tb927.10.1100	Tb927.10.2840
Tb927.11.4820	Tb927.9.7590
Tb927.11.6140	Tb927.11.8200
Tb927.10.3940	Tb927.11.6140
Tb927.10.14000	Tb927.8.3530
Tb927.10.3940	Tb927.9.11490
Tb927.10.11390	Tb927.4.2180
Tb927.10.4110	Tb927.9.15210
Tb927.7.2340	Tb927.9.11380
Tb927.10.1630	Tb927.7.2100
Tb927.10.9800	Tb927.4.1860
Tb927.11.11330	Tb927.11.6870
Tb927.10.3940	Tb927.7.5000
Tb927.11.8200	Tb927.7.5000
Tb927.10.3280	Tb927.9.6070
Tb927.10.190	Tb927.11.9710
Tb927.10.4560	Tb927.8.6110
Tb927.9.11490	Tb927.9.15190
Tb927.10.1100	Tb927.11.16280
Tb927.10.14990	Tb927.3.5490
Tb927.11.10790	Tb927.9.15190
Tb927.11.2060	Tb927.9.14370
Tb927.11.6500	Tb927.4.1860
Tb927.11.9710	Tb927.9.15420
Tb927.10.3280	Tb927.9.15210
Tb927.10.1080	Tb927.10.15120
Tb927.10.5330	Tb927.9.6070
Tb927.10.2100	Tb927.11.6870
Tb927.11.16130	Tb927.6.4480
Tb927.11.11230	Tb927.4.3550
Tb927.9.15190	Tb927.9.15360
Tb927.10.11390	Tb927.11.3230
Tb927.11.680	Tb927.4.2180
Tb927.4.1860	Tb927.6.4980
Tb927.1.3180	Tb927.10.15120
Tb927.10.15120	Tb927.11.15880
Tb927.10.190	Tb927.10.4110
Tb927.10.12700	Tb927.3.1790
Tb927.10.190	Tb927.7.1730
Tb927.10.9800	Tb927.11.14130
Tb927.10.5330	Tb927.7.5170
Tb927.10.9800	Tb927.3.5050
Tb927.6.4980	Tb927.9.14370
Tb927.1.3180	Tb927.11.4820
Tb927.10.3940	Tb927.10.5330
Tb927.10.1100	Tb927.11.10030
Tb927.11.15880	Tb927.3.3310
Tb927.10.6080	Tb927.11.7270
Tb927.10.220	Tb927.9.15360
Tb927.11.5440	Tb927.3.4500
Tb927.11.2060	Tb927.11.6180
Tb927.10.6400	Tb927.8.6170
Tb927.10.15120	Tb927.11.6140
Tb927.10.1100	Tb927.11.6180
Tb927.7.4670	Tb927.9.13510
Tb927.10.5330	Tb927.11.9710
Tb927.10.6400	Tb927.11.2650
Tb927.11.16280	Tb927.9.14370
Tb927.10.6880	Tb927.8.6170
Tb927.10.4110	Tb927.11.9720
Tb927.11.11820	Tb927.7.1730
Tb927.10.9800	Tb927.11.4300
Tb927.11.8200	Tb927.9.15360
Tb927.10.14000	Tb927.11.900
Tb927.11.6300	Tb927.9.15210
Tb927.11.6500	Tb927.9.15210
Tb927.10.1400	Tb927.7.1780
Tb927.10.14180	Tb927.11.7560
Tb927.11.6300	Tb927.4.1790
Tb927.11.15880	Tb927.9.15190
Tb927.10.1080	Tb927.11.3590
Tb927.11.6300	Tb927.9.12200
Tb927.11.6300	Tb927.11.680
Tb927.1.3180	Tb927.9.3990
Tb927.7.5170	Tb927.9.15190
Tb927.11.16030	Tb927.11.7270
Tb927.7.5170	Tb927.9.15150
Tb927.11.15880	Tb927.7.5000
Tb927.10.560	Tb927.4.1860
Tb927.11.6180	Tb927.8.6150
Tb927.7.5170	Tb927.9.15210
Tb927.11.4300	Tb927.9.15360
Tb927.10.11390	Tb927.11.14130
Tb927.1.3180	Tb927.11.11230
Tb927.10.11390	Tb927.4.1790
Tb927.10.1080	Tb927.10.3280
Tb927.10.5610	Tb927.9.7590
Tb927.10.3940	Tb927.11.16280
Tb927.10.5610	Tb927.9.15210
Tb927.10.2840	Tb927.7.1040
Tb927.11.16030	Tb927.6.1260
Tb927.11.9610	Tb927.7.6090
Tb927.9.15420	Tb927.9.3990
Tb927.11.4820	Tb927.7.2340
Tb927.10.2560	Tb927.9.5900
Tb927.11.11820	Tb927.11.4300
Tb927.3.5050	Tb927.7.1730
Tb927.11.6500	Tb927.8.1330
Tb927.10.190	Tb927.8.1330
Tb927.11.2060	Tb927.9.15190
Tb927.10.2840	Tb927.10.9800
Tb927.11.10790	Tb927.11.9720
Tb927.4.1790	Tb927.4.3550
Tb927.11.9710	Tb927.7.3680
Tb927.11.6500	Tb927.8.6150
Tb927.11.9590	Tb927.8.6170
Tb927.10.6080	Tb927.3.780
Tb927.7.5000	Tb927.9.14370
Tb927.11.11590	Tb927.7.6090
Tb927.10.1100	Tb927.10.3940
Tb927.10.11380	Tb927.4.920
Tb927.11.11820	Tb927.11.3230
Tb927.7.4420	Tb927.7.4790
Tb927.10.5610	Tb927.11.6180
Tb927.10.1080	Tb927.4.2180
Tb927.10.3280	Tb927.10.5330
Tb927.10.1080	Tb927.9.11380
Tb927.10.9800	Tb927.9.15150
Tb927.11.3230	Tb927.7.5170
Tb927.10.220	Tb927.11.4820
Tb927.11.680	Tb927.9.15190
Tb927.11.9710	Tb927.9.3990
Tb927.10.7330	Tb927.11.2060
Tb927.9.15150	Tb927.9.3990
Tb927.10.2890	Tb927.10.4560
Tb927.10.9800	Tb927.9.11490
Tb927.10.14530	Tb927.10.2980
Tb927.11.11230	Tb927.11.4300
Tb927.11.8200	Tb927.9.6070
Tb927.10.4110	Tb927.11.14130
Tb927.11.10790	Tb927.11.2060
Tb927.11.4820	Tb927.6.4980
[truncated: 2,729 more rows]
