# Supplementary material for: A Protein Complex Map of Trypanosoma brucei
Source: PLoS Negl Trop Dis. 2016 Mar 18;10(3):e0004533. doi: 10.1371/journal.pntd.0004533 (PMC4798371; doi:10.1371/journal.pntd.0004533)
Supplement: S3 Table — (XLSX) [file pntd.0004533.s019.xlsx]

## Sheet: 20 complexes
List of twenty complexes that were used to estimate the precision and recall of networks
Cells in Yellow demonstrate the known subunits that were not identified in our fractionation experiments
Complex Name
TranslationInitiation	TB927.11.13250	TB927.11.740	TB927.6.4370	TB927.5.2570	TB927.8.4820	TB927.4.1930	TB927.3.2900	TB927.10.4640	TB927.11.5840	TB927.11.9610	TB927.11.11590	TB927.10.8270
MCMcomplex	TB927.11.12250	TB927.11.5570	TB927.11.11640	TB927.11.16140	TB927.11.7860	TB927.2.3930	Tb927.7.1770	Tb927.10.10410
Anaphase promoting complex/cyclosome	TB927.10.15690	TB927.6.2150	TB927.6.3280	TB927.9.10170	TB927.9.11500	TB927.1.3910	Tb927.10.10330	Tb927.11.5590	Tb927.7.5750	Tb927.8.4140
Coatomer	TB927.10.4270	TB927.1.2570	TB927.4.450	TB927.11.14900	TB927.2.6050	TB927.11.11900	Tb927.8.5250
phosphoribosylpyrophosphate synthetase	TB927.5.2960	TB927.11.3030	TB927.10.9430	TB927.5.3170
Prefoldin	TB927.7.570	TB927.7.2590	TB927.11.12680	TB927.5.580	Tb927.6.2280	Tb927.11.800	Tb927.11.16040	Tb927.11.12910
TFIIH	TB927.8.5980	TB927.3.5100	TB927.10.5210	TB927.8.6540	Tb927.1.1080	Tb927.10.14210	Tb927.11.14110	Tb927.11.16070	Tb927.11.9430
Proteasome	TB927.7.4790	TB927.3.780	TB927.11.7020	TB927.10.290	TB927.10.6080	TB927.4.430	TB927.7.4420	TB927.11.16030	TB927.11.7270	TB927.10.6030	TB927.9.9670	TB927.10.4710	TB927.6.1260	TB927.10.230	TB927.10.9740	TB927.11.2130	TB927.10.3520	TB927.10.1550	TB927.10.14530	TB927.10.15720	TB927.10.2980	TB927.10.3030	TB927.8.570	TB927.2.2440	TB927.11.9220	TB927.3.5520	TB927.7.2500
FlagellarTransportProteins	TB927.3.5490	TB927.3.1110	TB927.10.1170	TB927.3.3000	TB927.10.450	TB927.11.16830	TB927.10.11310	TB927.10.14990	TB927.10.2640	TB927.10.14980	TB927.11.1740	TB927.7.3370	Tb927.6.3100
HSLVU	TB927.11.10240	TB927.11.12230	TB927.5.1520
ALBA	TB927.4.2040	TB927.11.4460	TB927.4.2030	TB927.11.4450
RespiratomeCompelxI	TB927.1.730	TB927.10.12540	TB927.10.2230	TB927.10.14860	TB927.11.15820	TB927.11.13910	TB927.11.6980	TB927.11.16870	TB927.10.7610	TB927.9.8410	TB927.9.7190	TB927.9.15270	TB927.7.7410	TB927.7.7330	TB927.6.2010	TB927.5.450	TB927.7.6350	TB927.5.3350	TB927.3.860	TB927.3.3660	TB927.2.4380
Tubulin	TB927.1.2330	TB927.1.2340
Exosome	TB927.10.7450	TB927.11.11030	TB927.11.16600	TB927.4.1630	TB927.5.1200	TB927.6.670	TB927.9.7070
MitochondrialRibosome	TB927.9.6510	TB927.9.11120	TB927.7.3240	TB927.7.3050	TB927.8.5200	TB927.8.3110	TB927.5.4040	TB927.5.1790	TB927.6.4930	TB927.6.2080	TB927.2.4400	TB927.11.5500	TB927.5.1510	TB927.3.5240	TB927.11.13890	TB927.11.11470	TB927.10.3580	TB927.10.6300	TB927.10.13300	TB927.10.10400	TB927.10.3250
CoreEditosome	TB927.10.8210	TB927.9.4360	TB927.2.2470	TB927.10.5120	TB927.7.1550	TB927.8.620	TB927.10.5110	TB927.10.3570	TB927.1.3030	TB927.11.940	TB927.7.1070	TB927.3.3990	TB927.8.680	TB927.1.1690	TB927.10.5440	TB927.11.2990	TB927.8.5690	TB927.11.8870	TB927.10.5320	TB927.9.5630
T-complex	TB927.10.1060	TB927.10.8190	TB927.11.16760	TB927.11.3240	TB927.11.14250	TB927.11.1900	TB927.9.11270	TB927.8.3150
RNApolII	TB927.11.2200	TB927.11.7280	TB927.11.14490	TB927.4.3510	TB927.3.5500	TB927.4.3810	TB927.4.5020	TB927.4.3490	TB927.10.13320	TB927.11.7930	TB927.11.8890	TB927.3.1250	Tb927.11.200	Tb927.3.5270	Tb927.1.1170
tRNAtranslocome	TB927.11.600	TB927.10.6400	TB927.3.3330	TB927.6.1680	TB927.6.3740	TB927.11.5600	Tb927.8.1740	Tb927.9.11220	Tb927.11.12740	Tb927.11.13290
CAF1-NOT	TB927.10.1510	TB927.10.3990	TB927.3.1920	TB927.4.410	TB927.6.600	Tb927.10.8720	Tb927.6.850
