# Supplementary material for: A Protein Complex Map of Trypanosoma brucei
Source: PLoS Negl Trop Dis. 2016 Mar 18;10(3):e0004533. doi: 10.1371/journal.pntd.0004533 (PMC4798371; doi:10.1371/journal.pntd.0004533)
Supplement: S4 Table — (XLSX) [file pntd.0004533.s020.xlsx]

## Sheet: Sheet1
TEV-elusion pull down of REL1 protein
Id	Molecular weight	Names	Score
Tb11.01.3110	75 kDa	heat shock protein 70	17
Tb09.160.2970	52 kDa	KREL1	17
Tb927.1.2330	50 kDa	beta tubulin	16
Tb927.1.2340	50 kDa	alpha tubulin	13
Tb927.10.2020	51 kDa	hexokinase (HK2)	13
Tb927.10.3570	99 kDa	KREX2	13
Tb927.5.930	124 kDa	NADH-dependent fumarate reductase (FRDg)	13
Tb927.10.2100	49 kDa	elongation factor 1-alpha,EF-1-alpha (TEF1)	11
Tb09.160.4250	22 kDa	tryparedoxin peroxidase (TRYP1)	10
Tb11.01.4621	17 kDa	calmodulin	10
Tb927.10.4560	94 kDa	elongation factor 2	9
Tb11.42.0003	58 kDa	T-complex protein 1, beta subunit, putative	8
Tb927.10.10890	81 kDa	heat shock protein, putative	8
Tb927.6.3740	71 kDa	heat shock 70 kDa protein,	8
Tb927.6.4280	39 kDa	glyceraldehyde 3-phosphate dehydrogenase, glycosomal (GAPDH)	8
Tb927.3.1380	56 kDa	ATP synthase beta chain, mitochondrial precursor,ATP synthase F1, beta subunit	7
Tb10.v4.0052	561 kDa	microtubule-associated protein 2,chrX additional, unordered contigs	6
Tb927.4.3590	28 kDa	translation elongation factor 1-beta, putative	5
Tb11.01.4660	46 kDa	elongation factor 1 gamma, putative	5
Tb927.10.5120	18 kDa	KREPA6	4
Tb927.10.6060	22 kDa	universal minicircle sequence binding protein (UMSBP),	4
Tb927.10.8210	63 kDa	KREPA2	4
Tb11.55.0009	23 kDa	MRP1 (GBP21)	4
Tb09.211.2570	61 kDa	T-complex protein 1	4
Tb927.8.3150	61 kDa	t-complex protein 1 gamma subunit,	4
Tb927.10.2890	47 kDa	enolase	3
Tb927.10.6400	60 kDa	chaperonin Hsp60	3
Tb927.8.1990	26 kDa	tryparedoxin peroxidase (TRYP2)	3
Tb09.211.3540	56 kDa	glycerol kinase, glycosomal (glk1)	3
Tb927.2.2470	81 kDa	KREPA1	3
Tb927.5.3800	204 kDa	glutamine hydrolysing (not ammonia-dependent) carbomoyl phosphate synthase	3
Tb927.2.4460	68 kDa	hypothetical protein, conserved	3
Tb09.160.4310	112 kDa	glutamate dehydrogenase (GDH)	2
Tb09.160.4560	45 kDa	arginine kinase (AK)	2
Tb09.211.4511	11 kDa	kinetoplastid membrane protein KMP-11	2
Tb11.01.1350	48 kDa	S-adenosylhomocysteine hydrolase, putative	2
Tb11.01.3170	35 kDa	guanine nucleotide-binding protein beta subunit- like protein,activated protein kinase c receptor (TRACK)	2
Tb11.01.4860	25 kDa	GBP25	2
Tb11.01.8470	50 kDa	dihydrolipoyl dehydrogenase (GCVL-2)	2
Tb11.03.0250	19 kDa	cyclophilin a,cyclophilin type peptidyl-prolyl cis-trans isomerase (CYPA)	2
Tb11.03.0530	31 kDa	hypothetical protein, conserved	2
Tb927.10.14150	55 kDa	hypothetical protein, conserved	2
Tb927.10.14550	71 kDa	ATP-dependent DEAD/H RNA helicase, putative	2
Tb927.10.14820	34 kDa	mitochondrial carrier protein, putative,ADP/ATP translocase 1	2
Tb927.10.15410	34 kDa	glycosomal malate dehydrogenase (gMDH)	2
Tb927.6.2790	37 kDa	L-threonine 3-dehydrogenase, putative	2
Tb927.7.2980	21 kDa	hypothetical protein, conserved	2
Tb927.7.7420	64 kDa	ATP synthase alpha chain, mitochondrial precursor,ATP synthase F1, alpha subunit	2
Tb927.8.3530	38 kDa	glycerol-3-phosphate dehydrogenase [NAD ], glycosomal	2
Tb09.211.2150	62 kDa	poly(A)-binding protein 1 (PABP2)	2
Tb11.01.5860	59 kDa	t-complex protein 1, epsilon subunit, putative (TCP-1-epsilon)	2
Tb11.01.8510	55 kDa	T-complex protein 1, alpha subunit, putative (TCP-1-alpha)	2
Tb927.10.5840	22 kDa	translation elongation factor 1-beta, putative	2
Tb09.160.3270	45 kDa	eukaryotic initiation factor 4a, putative	1
Tb09.211.1150	21 kDa	hypothetical protein, conserved	1
Tb09.211.4550	24 kDa	60S ribosomal protein L12, putative	1
Tb11.01.2530	70 kDa	kinesin-like protein, putative	1
Tb11.01.3550	41 kDa	2-oxoglutarate dehydrogenase E2 component	1
Tb11.01.3675	16 kDa	40S ribosomal protein S17, putative	1
Tb11.01.7800	17 kDa	nucleoside diphosphate kinase (NDPK)	1
Tb11.02.1840	22 kDa	60S ribosomal protein L18, putative (RPL18)	1
Tb11.02.3210	27 kDa	triosephosphate isomerase (TIM)	1
Tb11.02.4170	21 kDa	40S ribosomal protein S5, putative	1
Tb11.02.4300	49 kDa	hypothetical protein, conserved	1
Tb927.1.3030	48 kDa	KREL2	1
Tb927.10.11390	21 kDa	60S ribosomal protein L6, putative	1
Tb927.10.14950	46 kDa	RNA binding protein, putative,zinc finger protein family member, putative (ZC3H40)	1
Tb927.10.180	34 kDa	ATP synthase F1 subunit gamma protein, putative	1
Tb927.10.2560	33 kDa	mitochondrial malate dehydrogenase (mMDH)	1
Tb927.10.3210	62 kDa	delta-1-pyrroline-5-carboxylate dehydrogenase, putative	1
Tb927.10.3930	29 kDa	40S ribosomal protein S3A, putative	1
Tb927.10.6070	15 kDa	universal minicircle sequence binding protein (UMSBP),	1
Tb927.10.7570	48 kDa	dihydrolipoamide acetyltransferase E2 subunit, putative	1
Tb927.10.8190	58 kDa	T-complex protein 1, theta subunit, putative,CCT-theta, putative (TCP-1-theta)	1
Tb927.3.3760	16 kDa	tryparedoxin (TRYP1)	1
Tb927.4.1360	33 kDa	hypothetical protein, conserved	1
Tb927.5.1710	21 kDa	ribonucleoprotein p18, mitochondrial precursor, putative	1
Tb927.6.4440	38 kDa	hypothetical protein, conserved	1
Tb927.6.4990	20 kDa	ATP synthase, epsilon chain, putative	1
Tb927.7.1320	11 kDa	10 kDa heat shock protein, putative (HSP10)	1
Tb927.7.230	11 kDa	40S ribosomal protein S33, putative	1
Tb927.8.6150	25 kDa	40S ribosomal protein S8, putative	1
Tb927.7.5170	18 kDa	60S ribosomal protein L23a,60S ribosomal protein L25	1
