# Supplementary material for: A Protein Complex Map of Trypanosoma brucei
Source: PLoS Negl Trop Dis. 2016 Mar 18;10(3):e0004533. doi: 10.1371/journal.pntd.0004533 (PMC4798371; doi:10.1371/journal.pntd.0004533)
Supplement: S5 Table — (XLSX) [file pntd.0004533.s021.xlsx]

## Sheet: Sheet1
Clustering results of TbCF-HC net
Each row represents a cluster
Cluster	Size	Density	Internal weight	External weight	Members
1	70	0.7963	1923	16	TB927.11.9720 TB927.11.11360 TB927.11.3230 TB927.10.7330 TB927.7.3680 TB927.3.4550 TB927.9.3990 TB927.9.8070 TB927.3.5050 TB927.11.14020 TB927.11.6180 TB927.11.9710 TB927.1.2340 TB927.11.2060 TB927.10.1100 TB927.9.7590 TB927.11.3590 TB927.10.15120 TB927.10.5330 TB927.10.3940 TB927.11.10790 TB927.11.10030 TB927.11.4300 TB927.11.6300 TB927.9.15150 TB927.9.6070 TB927.11.8200 TB927.9.14370 TB927.11.4…
2	45	0.5404	535	129	TB927.9.6510 TB927.3.2260 TB927.8.4550 TB927.5.3640 TB927.8.3170 TB927.8.3110 TB927.9.11120 TB927.8.5280 TB927.9.3640 TB927.9.11880 TB927.10.2800 TB927.3.4130 TB927.3.770 TB927.11.1250 TB927.7.3240 TB927.11.10400 TB927.5.1510 TB927.11.13890 TB927.11.11470 TB927.4.3690 TB927.6.4930 TB927.11.5500 TB927.11.7790 TB927.5.1790 TB927.5.4040 TB927.3.5240 TB927.9.13780 TB927.9.5280 TB927.3.5610 TB927.6.20…
3	17	0.7647	104	5	TB927.5.780 TB927.9.9670 TB927.9.11310 TB927.10.6030 TB927.10.230 TB927.7.4790 TB927.7.4420 TB927.10.3520 TB927.10.4710 TB927.3.780 TB927.6.1260 TB927.4.430 TB927.11.7020 TB927.11.7270 TB927.10.290 TB927.10.6080 TB927.11.16030
4	18	0.5294	81	22	TB927.10.3210 TB927.5.1710 TB927.7.7420 TB927.8.2310 TB927.3.1380 TB927.10.9430 TB927.8.7100 TB927.11.3030 TB927.11.9420 TB927.5.3170 TB927.11.11690 TB927.10.3760 TB927.5.2960 TB927.4.1080 TB927.6.4990 TB927.10.730 TB927.1.3820 TB927.10.180
5	18	0.5098	78	28	TB927.10.3210 TB927.8.2310 TB927.3.1380 TB927.10.9430 TB927.8.7100 TB927.11.3030 TB927.11.9420 TB927.5.3170 TB927.11.11690 TB927.10.3760 TB927.5.2960 TB927.4.1080 TB927.10.2010 TB927.5.940 TB927.10.2020 TB927.6.4990 TB927.10.730 TB927.10.180
6	29	0.4729	192	196	TB927.5.3980 TB927.9.2620 TB927.7.7010 TB927.3.820 TB927.8.5860 TB927.8.6040 TB927.7.3430 TB927.11.10170 TB927.5.4120 TB927.4.4610 TB927.9.9310 TB927.11.1630 TB927.11.5990 TB927.6.3930 TB927.11.10570 TB927.5.1720 TB927.3.970 TB927.2.4740 TB927.11.15850 TB927.10.11050 TB927.11.10080 TB927.10.6300 TB927.11.12930 TB927.4.4600 TB927.10.7380 TB927.11.11630 TB927.10.380 TB927.10.15650 TB927.11.7920
7	12	0.5758	38	1	TB927.10.11310 TB927.10.450 TB927.7.3370 TB927.11.16830 TB927.10.14990 TB927.10.2640 TB927.3.5490 TB927.10.14980 TB927.11.1740 TB927.3.3000 TB927.10.1170 TB927.3.1110
8	27	0.5043	177	180	TB927.7.7010 TB927.7.4140 TB927.8.5860 TB927.7.3430 TB927.11.10170 TB927.4.4610 TB927.8.3300 TB927.11.1630 TB927.11.14980 TB927.11.5990 TB927.6.3930 TB927.11.10570 TB927.7.1640 TB927.9.12850 TB927.8.6560 TB927.10.11350 TB927.11.4650 TB927.7.2760 TB927.11.8040 TB927.5.2070 TB927.11.6000 TB927.5.3410 TB927.3.5610 TB927.10.11050 TB927.11.12930 TB927.10.7380 TB927.1.2990
9	12	0.7576	50	14	TB927.3.1680 TB927.4.1930 TB927.6.4370 TB927.5.2570 TB927.8.1170 TB927.7.6090 TB927.11.15420 TB927.10.4640 TB927.10.8270 TB927.11.11590 TB927.11.9610 TB927.11.5840
10	9	0.5278	19	2	TB927.11.9220 TB927.8.3150 TB927.10.1060 TB927.11.14250 TB927.11.16760 TB927.11.3240 TB927.11.1900 TB927.10.8190 TB927.9.11270
11	9	0.5	18	3	TB927.8.3150 TB927.10.1060 TB927.11.14250 TB927.11.16760 TB927.11.3240 TB927.11.1900 TB927.10.8190 TB927.9.11270 TB927.2.4850
12	8	0.6429	18	2	TB927.5.2930 TB927.4.3450 TB927.11.1270 TB927.3.1690 TB927.11.6250 TB927.10.520 TB927.10.9830 TB927.5.3090
13	24	0.5036	139	157	TB927.9.5900 TB927.9.12110 TB927.9.2010 TB927.8.3530 TB927.8.2540 TB927.8.6110 TB927.9.12570 TB927.3.4650 TB927.6.4210 TB927.7.7040 TB927.11.7840 TB927.5.3820 TB927.11.5440 TB927.11.3570 TB927.10.2890 TB927.11.900 TB927.3.4500 TB927.11.16130 TB927.11.5050 TB927.10.13430 TB927.10.14000 TB927.1.1240 TB927.1.3950 TB927.10.10390
14	10	0.5111	23	12	TB927.3.3660 TB927.9.15270 TB927.10.2230 TB927.11.16870 TB927.2.4380 TB927.7.7410 TB927.9.7190 TB927.10.12540 TB927.10.14860 TB927.10.7610
15	9	0.5	18	11	TB927.3.3660 TB927.9.15270 TB927.10.2230 TB927.11.16870 TB927.2.4380 TB927.7.7410 TB927.1.730 TB927.10.14860 TB927.10.7610
16	22	0.5022	116	122	TB927.1.220 TB927.9.12110 TB927.3.4750 TB927.11.12790 TB927.8.2540 TB927.8.6110 TB927.10.2560 TB927.11.11250 TB927.3.2960 TB927.6.2740 TB927.7.1110 TB927.9.7770 TB927.9.4190 TB927.7.4390 TB927.6.4540 TB927.2.4590 TB927.5.3820 TB927.7.2100 TB927.10.7930 TB927.2.4370 TB927.1.1240 TB11.02.5400
17	23	0.4506	114	131	TB927.11.4900 TB927.9.4200 TB927.6.4840 TB927.9.5210 TB927.8.1990 TB927.9.9820 TB927.8.6170 TB927.11.16770 TB927.10.3710 TB927.7.4970 TB927.7.1910 TB927.9.9000 TB927.6.4210 TB927.7.4570 TB927.11.1540 TB927.11.6280 TB927.10.6880 TB927.11.3650 TB927.5.4560 TB927.7.5480 TB927.1.3830 TB927.10.14140 TB927.9.9860
18	17	0.5	68	69	TB927.2.6070 TB927.8.8170 TB927.4.1500 TB927.7.1550 TB927.1.1730 TB927.10.3570 TB927.3.1820 TB927.2.3800 TB927.1.3010 TB927.7.2570 TB927.10.1730 TB927.6.2230 TB927.1.3030 TB927.10.10830 TB927.9.4360 TB927.10.7910 TB927.3.1590
19	9	0.5	18	14	TB927.10.660 TB927.5.3800 TB927.3.4390 TB927.5.450 TB927.8.6970 TB927.10.16120 TB927.10.4330 TB927.5.4330 TB927.11.6630
20	19	0.462	79	91	TB927.9.5210 TB927.8.1990 TB927.11.16770 TB927.10.3710 TB927.11.2690 TB927.7.4970 TB927.9.12320 TB927.7.1910 TB927.3.4850 TB927.4.1360 TB927.9.5750 TB927.9.9000 TB927.10.6190 TB927.11.1540 TB927.11.6280 TB927.11.9590 TB927.7.5480 TB927.10.14140 TB927.10.2490
21	9	0.5278	19	14	TB927.3.3660 TB927.9.15270 TB927.6.2010 TB927.10.2230 TB927.11.16870 TB927.9.7190 TB927.10.12540 TB927.3.4020 TB927.10.14860
22	6	0.5333	8	2	TB927.1.2570 TB927.11.11900 TB927.4.450 TB927.2.6050 TB927.11.14900 TB927.10.4270
23	5	0.6	6	0	TB927.10.15740 TB927.11.16230 TB927.11.15350 TB927.11.12050 TB927.11.6270
24	6	0.5333	8	2	TB927.11.14950 TB927.8.1500 TB927.9.5690 TB927.10.3370 TB927.10.8430 TB927.7.230
25	6	0.6	9	5	TB927.3.5320 TB927.4.2280 TB927.3.5060 TB927.10.7420 TB927.6.3870 TB927.10.6020
26	4	0.8333	5	0	TB927.10.1550 TB927.10.2980 TB927.10.15720 TB927.10.14530
27	4	0.5	3	0	TB927.11.4130 TB927.4.2000 TB927.10.7500 TB927.4.1270
28	4	0.5	3	0	TB927.5.1460 TB927.9.11940 TB927.11.7560 TB927.10.14180
29	4	0.5	3	0	TB927.10.12360 TB927.10.4980 TB927.11.6160 TB927.10.8540
30	8	0.6071	17	14	TB927.6.950 TB927.6.4480 TB927.6.2060 TB927.11.3730 TB927.11.9640 TB927.10.12890 TB927.10.1500 TB927.10.9190
31	5	0.5	5	2	TB927.10.280 TB927.11.1450 TB927.10.5220 TB927.11.9980 TB927.11.11680
32	3	1	3	0	TB927.10.7710 TB927.3.2830 TB927.10.15380
33	4	0.5	3	1	TB927.7.3360 TB927.7.5160 TB927.10.13130 TB927.8.2520
34	4	0.5	3	1	TB927.7.1130 TB927.7.1670 TB927.10.11300 TB927.5.3580
35	4	0.5	3	1	TB927.3.5470 TB927.11.7600 TB927.3.1170 TB927.6.1900
36	3	0.6667	2	0	TB927.10.2620 TB927.10.4450 TB927.1.3200
37	3	0.6667	2	0	TB927.11.3740 TB927.8.570 TB927.3.5520
38	3	0.6667	2	0	TB927.10.11380 TB927.10.7680 TB927.4.920
39	3	0.6667	2	0	TB927.6.4410 TB927.9.4230 TB927.10.12370
40	3	0.6667	2	0	TB927.11.15240 TB927.11.9040 TB927.5.960
41	3	0.6667	2	0	TB927.7.4500 TB927.9.13380 TB927.6.4760
42	3	0.6667	2	0	TB927.10.12510 TB927.11.14050 TB927.11.15270
43	3	0.6667	2	0	TB927.11.670 TB927.6.4010 TB927.11.10070
44	4	0.5	3	2	TB927.11.1330 TB927.7.1300 TB927.8.5120 TB927.5.4500
45	4	0.6667	4	2	TB927.7.570 TB927.11.12680 TB927.7.2590 TB927.5.580
46	6	0.6	9	10	TB927.10.6310 TB927.3.1790 TB927.5.4460 TB927.10.7570 TB927.10.1990 TB927.10.12700
47	4	0.5	3	2	TB927.11.16080 TB927.11.11000 TB927.10.1830 TB927.5.3560
48	4	0.5	3	2	TB927.7.1130 TB927.7.1670 TB927.8.5120 TB927.10.11300
49	3	0.6667	2	1	TB927.10.4280 TB927.9.14160 TB927.8.1890
50	3	0.6667	2	1	TB927.11.13250 TB927.3.2900 TB927.10.14790
51	3	0.6667	2	1	TB927.1.1200 TB927.10.12840 TB927.9.10310
52	3	0.6667	2	1	TB927.2.4210 TB927.8.6580 TB927.6.4280
53	3	0.6667	2	1	TB927.3.3300 TB927.8.6440 TB927.2.3580
54	3	0.6667	2	1	TB927.2.340 TB927.2.450 TB927.8.2640
55	3	0.6667	2	1	TB927.10.11530 TB927.7.5210 TB927.3.4880
56	5	0.5	5	5	TB927.8.5600 TB927.7.3500 TB927.11.15550 TB927.11.6210 TB927.11.10060
57	4	0.5	3	2	TB927.9.10770 TB927.9.10250 TB927.9.9290 TB927.11.4450
58	4	0.5	3	2	TB927.10.13740 TB927.3.3750 TB927.9.11720 TB927.7.890
59	4	0.5	3	2	TB927.10.2730 TB927.9.9840 TB927.9.8450 TB927.10.11700
60	4	0.5	3	2	TB927.6.4140 TB927.7.280 TB927.7.4060 TB927.8.6390
61	4	0.5	3	2	TB927.11.2300 TB927.3.2490 TB927.3.2600 TB927.10.170
62	4	0.5	3	2	TB927.10.2530 TB927.11.14090 TB927.11.2410 TB927.6.4650
63	4	0.5	3	2	TB927.9.6130 TB927.9.9450 TB927.4.400 TB927.7.3410
64	3	1	3	2	TB927.11.12230 TB927.5.1520 TB927.11.10240
65	3	1	3	2	TB927.11.2360 TB927.8.1600 TB927.11.14120
66	15	0.5048	53	82	TB927.7.3180 TB927.9.10100 TB927.9.5210 TB927.8.1990 TB927.11.16770 TB927.7.4970 TB927.7.1910 TB927.4.1360 TB927.9.9000 TB927.8.2050 TB927.10.7110 TB927.10.6190 TB927.11.1540 TB927.11.6280 TB927.10.2490
67	14	0.5055	46	83	TB927.11.5450 TB927.4.3320 TB927.11.5520 TB927.10.7410 TB927.3.2230 TB927.10.2560 TB927.11.11250 TB927.7.1780 TB927.7.2700 TB927.8.3690 TB927.11.16480 TB927.11.8970 TB927.11.13180 TB927.10.1400
68	4	0.5	3	3	TB927.10.2730 TB927.9.8450 TB927.3.860 TB927.10.11700
69	4	0.5	3	3	TB927.1.1670 TB927.9.14430 TB927.10.6820 TB927.11.10820
70	4	0.5	3	3	TB927.10.13740 TB927.3.3750 TB927.1.4310 TB927.9.11720
71	4	0.5	3	4	TB927.11.14100 TB927.5.1160 TB927.7.6890 TB927.7.2740
72	4	0.5	3	23	TB927.10.3710 TB927.9.5520 TB927.5.2940 TB927.10.4740
73	13	0.3846	30	55	TB927.4.3320 TB927.11.5520 TB927.10.7410 TB927.3.2230 TB927.10.13560 TB927.11.11250 TB927.7.1780 TB927.11.16480 TB927.11.8970 TB927.8.5630 TB927.9.1960 TB927.10.1400 TB927.6.2360
74	5	0.5	5	6	TB927.7.1300 TB927.7.4060 TB927.3.2100 TB927.7.2710 TB927.11.3310
75	14	0.5055	46	74	TB927.8.8170 TB927.4.1500 TB927.5.3010 TB927.6.1200 TB927.7.1550 TB927.1.1730 TB927.7.2570 TB927.11.15640 TB927.10.1730 TB927.1.3030 TB927.7.800 TB927.11.16860 TB927.10.7910 TB11.02.5390
76	9	0.5278	19	39	TB927.10.12820 TB927.11.7060 TB927.9.5210 TB927.6.950 TB927.11.7170 TB927.4.2310 TB927.8.5330 TB927.5.1090 TB927.10.9190
77	8	0.5	14	28	TB927.7.1550 TB927.10.8210 TB927.9.4360 TB927.3.3990 TB927.11.940 TB927.2.2470 TB927.11.2990 TB927.10.5110
78	8	0.5	14	25	TB927.4.4160 TB927.8.8170 TB927.10.11870 TB927.9.7260 TB927.4.4150 TB927.6.2140 TB927.10.10130 TB927.2.1860
79	4	0.5	3	4	TB927.11.6870 TB927.3.1120 TB927.11.9530 TB927.5.800
80	5	0.5	5	11	TB927.4.600 TB927.8.1860 TB927.9.4520 TB927.8.7020 TB927.2.4110
81	6	0.5333	8	11	TB927.5.3800 TB927.3.4390 TB927.5.450 TB927.10.16120 TB927.10.4330 TB927.8.7380
82	4	0.5	3	4	TB927.5.3830 TB927.6.4590 TB927.10.13130 TB927.8.2520
83	4	0.5	3	4	TB927.6.1570 TB927.8.2030 TB927.10.13630 TB927.7.4000
84	4	0.5	3	20	TB927.2.380 TB927.4.210 TB927.10.2100 TB927.11.4460
85	5	0.6	6	9	TB927.9.9450 TB927.3.1030 TB927.11.16150 TB927.3.3190 TB927.6.1870
86	9	0.5278	19	43	TB927.7.2980 TB927.7.4520 TB927.8.7410 TB927.9.4680 TB927.11.4700 TB927.11.6440 TB927.7.1320 TB927.11.740 TB927.10.12710
87	3	0.6667	2	2	TB927.4.3840 TB927.8.3750 TB927.8.2600
88	3	0.6667	2	2	TB927.8.5690 TB927.8.680 TB927.10.5120
89	3	0.6667	2	2	TB927.11.1980 TB927.11.2610 TB927.7.2640
90	3	0.6667	2	2	TB927.3.3130 TB927.5.1470 TB927.9.7520
91	9	0.5278	19	39	TB927.7.7460 TB927.11.7460 TB927.6.3740 TB927.2.3030 TB927.10.6400 TB927.10.14550 TB927.11.11330 TB927.11.2650 TB927.6.2170
92	4	0.5	3	6	TB927.10.12820 TB927.11.7150 TB927.10.8040 TB927.3.2090
93	8	0.5	14	31	TB927.10.8210 TB927.1.3030 TB927.9.4360 TB927.3.3990 TB927.11.940 TB927.2.2470 TB927.8.620 TB927.7.1070
94	4	0.5	3	4	TB927.7.1670 TB927.11.1330 TB927.7.1300 TB927.8.5120
95	3	0.6667	2	4	TB927.10.6940 TB927.9.14480 TB927.2.5240
96	3	0.6667	2	8	TB927.10.4560 TB927.4.100 TB927.7.710
97	5	0.5	5	13	TB927.10.3990 TB927.7.7460 TB927.10.13800 TB927.10.14550 TB927.11.11330
98	6	0.6	9	19	TB927.10.8210 TB927.9.4360 TB927.3.3990 TB927.11.940 TB927.2.2470 TB927.11.2990
99	4	0.5	3	5	TB927.7.5210 TB927.11.800 TB927.6.2280 TB927.7.3620
100	4	0.5	3	6	TB927.10.14820 TB927.4.2740 TB927.11.15910 TB927.3.5180
101	4	0.5	3	8	TB927.5.1660 TB927.6.4440 TB927.10.1630 TB927.1.710
102	4	0.5	3	12	TB927.10.4000 TB927.10.6910 TB927.6.2790 TB927.11.1020
103	4	0.5	3	5	TB927.10.5940 TB927.11.14780 TB927.7.4290 TB927.7.3500
104	4	0.5	3	5	TB927.10.15760 TB927.6.1030 TB927.4.1300 TB927.11.2610
105	4	0.5	3	24	TB927.11.760 TB927.10.10280 TB927.3.3760 TB927.9.1520
106	19	0.5029	86	185	TB927.9.2620 TB927.7.7010 TB927.8.5860 TB927.5.4120 TB927.11.1630 TB927.11.10570 TB927.9.12850 TB927.11.4650 TB927.7.2760 TB927.11.6000 TB927.11.15850 TB927.6.2290 TB927.10.11050 TB927.11.10080 TB927.8.2650 TB927.11.12930 TB927.4.4600 TB927.11.11630 TB927.10.15650
107	3	0.6667	2	5	TB927.11.13190 TB927.4.3590 TB927.10.5840
108	4	0.5	3	6	TB927.10.15750 TB927.11.2470 TB927.10.3650 TB927.11.6980
109	4	0.5	3	7	TB927.4.2040 TB927.11.880 TB927.6.1000 TB927.11.4460
110	9	0.5	18	47	TB927.8.8170 TB927.9.7260 TB927.4.4150 TB927.7.1550 TB927.7.800 TB927.10.10130 TB927.10.7910 TB927.3.1590 TB927.2.1860
111	6	0.5333	8	27	TB927.5.2320 TB927.11.7890 TB927.9.2010 TB927.6.5070 TB927.11.7840 TB927.11.5090
112	5	0.5	5	38	TB927.2.1140 TB927.9.5900 TB927.10.6910 TB927.8.3530 TB927.9.6230
113	8	0.5	14	45	TB927.7.7460 TB927.11.7460 TB927.6.4000 TB927.6.3740 TB927.10.2100 TB927.11.11330 TB927.11.6870 TB927.3.1120
114	5	0.5	5	18	TB927.10.14820 TB927.4.2740 TB927.9.10230 TB927.9.8850 TB927.3.5180
115	5	0.5	5	18	TB927.10.2010 TB927.5.940 TB927.10.2020 TB927.5.930 TB927.9.8050
116	5	0.5	5	28	TB927.4.600 TB927.8.1860 TB927.3.4650 TB927.11.5050 TB927.8.7170
117	5	0.5	5	22	TB927.10.6310 TB927.5.4460 TB927.10.1990 TB927.10.230 TB927.11.6130
118	3	0.6667	2	5	TB927.1.1690 TB927.10.5440 TB927.6.1680
119	3	0.6667	2	5	TB927.10.15010 TB927.9.4210 TB927.6.4540
120	5	0.5	5	43	TB927.6.4040 TB927.3.820 TB927.5.3640 TB927.8.6040 TB927.6.4560
121	3	0.6667	2	8	TB927.9.4680 TB927.9.12510 TB927.8.6750
122	3	0.6667	2	8	TB927.10.14030 TB927.11.12940 TB927.9.7550
123	4	0.5	3	13	TB927.9.5150 TB927.11.740 TB927.11.9700 TB927.9.8100
124	5	0.5	5	18	TB927.5.2320 TB927.10.1250 TB927.8.5330 TB927.10.10030 TB927.8.3100
125	6	0.6	9	29	TB927.11.7890 TB927.9.2010 TB927.11.7840 TB927.8.3690 TB927.11.5090 TB927.10.11970
126	5	0.5	5	29	TB927.1.180 TB927.11.5450 TB927.11.7840 TB927.8.3690 TB927.11.5090
127	5	0.5	5	27	TB927.6.3740 TB927.3.1120 TB927.1.2340 TB927.1.2330 TB927.9.4520
128	4	0.5	3	12	TB927.7.3180 TB927.9.10100 TB927.11.4900 TB927.9.5040
