# Supplementary material for: A Protein Complex Map of Trypanosoma brucei
Source: PLoS Negl Trop Dis. 2016 Mar 18;10(3):e0004533. doi: 10.1371/journal.pntd.0004533 (PMC4798371; doi:10.1371/journal.pntd.0004533)
Supplement: S1 File — (ZIP) [file pntd.0004533.s023.zip]

Archive with 1 entries (1 files):
- File S1.cys
